# Supplementary material for: PdtaS Deficiency Affects Resistance of Mycobacteria to Ribosome Targeting Antibiotics
Source: Front Microbiol. 2017 Nov 3;8:2145. doi: 10.3389/fmicb.2017.02145 (PMC5676007; doi:10.3389/fmicb.2017.02145)
Supplement: Supplementary file 2 [file Table_2.XLSX]

## Sheet: Arkusz3
						pdtaS 1	pdtaS 2	pdtaS 3	pdtaS 4	PdtaS-average1	standard deviation		t test	mc2-1	mc2-2	mc2-3	mc2-4	mc2 average2	standard deviation	SEM-mc2	aver-pdtaS - aver-mc2
Plate	Well	Chemical	Mode of Action			Area					STDEV
PM12B	F03	Tobramycin	protein synthesis, 30S ribosomal subunit, aminoglycoside			26280	29062			27671	1967.17		0.075551	43726	68681	30187	54264	49214.5	16295.3	8147.66	-21543.5
PM18C	C11	Pentachlorophenol	respiration, ionophore, H+			25746	26296	16864	18303	21802.2	4911.82		0.190229	33508	73123	16010	45470	42027.8	24001.9	12000.9	-20225.5
PM18C	H11	Plumbagin	oxidizing agent			55379	29474	22637	21595	32271.2	15796.6		0.214397	60511	70027	18711	57539	51697	22626.5	11313.3	-19425.8
PM14A	A12	Sanguinarine	ATPase, Na+/K+ and Mg++			22210	23778	15345	18175	19877	3833.91		0.305251	24066	72787	19945	24645	35360.8	25038.4	12519.2	-15483.8
PM16A	D05	Diamide	oxidizes sulfhydryls, depletes glutathione			35319	32986	40268	42806	37844.8	4489.73		0.00807589	54213	56541	43966	55801	52630.2	5857.24	2928.62	-14785.5
PM15B	A07	Guanidine hydrochloride	membrane, chaotropic agent			39941	51409	19958	45323	39157.8	13630.2		0.116913	51024	59999	47283	57193	53874.8	5776.25	2888.12	-14717
PM12B	D04	Sisomicin	protein synthesis, 30S ribosomal subunit, aminoglycoside			39413	36151			37782	2306.58		0.167834	37308	71843	43823	52393	51341.8	14998.7	7499.36	-13559.8
PM20B	A07	Apramycin	protein synthesis, 30S ribosomal subunit, aminoglycoside			51917	50702	62409	52304	54333	5427.09		0.0513592	57614	77785	63440	72009	67712	8947.05	4473.53	-13379
PM11C	F10	Neomycin	protein synthesis, 30S ribosomal subunit, aminoglycoside			46771	54701			50736	5607.36		0.119191	52906	72684	58739	68492	63205.2	9015.14	4507.57	-12469.2
PM16A	D03	1-Chloro-2,4-dinitrobenzene	oxidizes sulfhydryls, depletes glutathione			26323	17915	16313	13603	18538.5	5486.32		0.219787	23229	48224	13828	35645	30231.5	14957.1	7478.56	-11693
PM16A	E02	Streptomycin	protein synthesis, 30S ribosomal subunit, aminoglycoside			26928	16986	13623	12529	17516.5	6554.7		0.349788	23845	57242	13741	19410	28559.5	19563.7	9781.84	-11043
PM16A	A01	Cefotaxime	wall, cephalosporin			43719	43840	56865	55810	50058.5	7263.31		0.0529889	54010	61861	61879	66473	61055.8	5174.15	2587.07	-10997.2
PM17A	B11	Ethionamide	anti-tuberculosic			39993	42455	33646	28678	36193	6234.72		0.237129	58762	58392	29188	41617	46989.8	14310.4	7155.22	-10796.8
PM20B	E09	Hexachlorophene	membrane, electron transport			42022	42595	47431	51855	45975.8	4609.59		0.0688772	56692	67283	51719	50110	56451	7745.76	3872.88	-10475.2
PM15B	G11	Menadione	respiration, uncoupler			63989	45171	43666	41006	48458	10496.2		0.207131	58736	62788	44773	69203	58875	10341.9	5170.95	-10417
PM18C	H10	Plumbagin	oxidizing agent			56794	24487	58227	19146	39663.5	20731.2		0.588243	33421	79093	17394	70119	50006.8	29377.9	14689	-10343.2
PM18C	C04	Poly-L-lysine	membrane, detergent, cationic			43328	19478	17845	28705	27339	11682.5		0.228775	43642	38054	23548	45231	37618.8	9872.54	4936.27	-10279.8
PM20B	A01	Amitriptyline	membrane, transport			52905	46368	52868	52834	51243.8	3250.63		0.007573	56142	65548	62365	61638	61423.2	3908.89	1954.44	-10179.5
PM18C	H07	2-Phenylphenol	DNA intercalator			39260	41688	31738	23747	34108.2	8102.81		0.465715	32670	77284	25312	40835	44025.2	23061.1	11530.6	-9917
PM13B	C04	6-Mercaptopurine	nucleic acid analog, purine			23344	19700	20632	16681	20089.2	2748.07		0.199561	39092	40201	16541	23111	29736.2	11762.2	5881.11	-9647
PM16A	F06	Sodium selenite	toxic anion			42032	46223	48221	51763	47059.8	4059.86		0.0390409	60146	62232	49350	54811	56634.8	5775	2887.5	-9575
PM16A	D02	1-Chloro-2,4-dinitrobenzene	oxidizes sulfhydryls, depletes glutathione			32348	18742	18499	13484	20768.2	8091.27		0.299877	44456	39251	14011	23152	30217.5	14105.7	7052.84	-9449.25
PM11C	A03	Amikacin	protein synthesis, 30S ribosomal subunit, aminoglycoside			52778	53211			52994.5	306.177		0.256591	44879	75417	59340	69947	62395.8	13450.5	6725.25	-9401.25
PM16A	H01	Glycine hydroxamate	tRNA synthetase			48594	60800	69186	68513	61773.2	9574.5		0.148913	66425	69777	72179	75676	71014.2	3902.16	1951.08	-9241
PM19	E11	Lawsone	oxidizing agent			70533	72244	68318	64856	68987.8	3189.09		0.0433288	83459	80832	70135	77755	78045.2	5765.73	2882.87	-9057.5
PM11C	G08	Gentamicin	protein synthesis, 30S ribosomal subunit, aminoglycoside			57285	60014			58649.5	1929.69		0.104955	58539	76346	64145	71317	67586.8	7838.93	3919.47	-8937.25
PM16A	G01	Chromium chloride	toxic cation			53125	61941	68659	68220	62986.2	7255.09		0.087725	68913	74128	71790	72601	71858	2189.57	1094.78	-8871.75
PM16A	F08	Sodium selenite	toxic anion			41662	50192	61684	47398	50234	8418.76		0.124447	60091	62192	53681	60393	59089.2	3722.88	1861.44	-8855.25
PM16A	H02	Glycine hydroxamate	tRNA synthetase			56619	64722	71033	71096	65867.5	6852.41		0.0800009	73523	76253	72374	76206	74589	1951.59	975.797	-8721.5
PM18C	A01	Ketoprofen	biofilm inhibitor, anti-capsule agent, prostaglandin syntetase inhibitor			57256	59267	71988	53066	60394.2	8149.39		0.124775	65839	71496	68646	69707	68922	2368.03	1184.02	-8527.75
PM17A	H12	Phenylarsine oxide	tyrosine phosphatase inhibitor			41944	43522	24976	23690	33533	10655.7		0.212595	47085	42793	38248	39964	42022.5	3860.35	1930.17	-8489.5
PM13B	C03	6-Mercaptopurine	nucleic acid analog, purine			22383	26052	23594	20945	23243.5	2162.88		0.248811	27922	48503	20869	29476	31692.5	11816.2	5908.12	-8449
PM15B	D02	Phleomycin	DNA damage, oxidative, ionizing ratiation			43874	60067	61672	56355	55492	8059.07		0.131406	59948	69542	61630	64280	63850	4192.76	2096.38	-8358
PM15B	H06	Hydroxyurea	ribonucleotide DP reductase, antifolate (inhibits thymine and methionine synthesis)			52498	56676	59473	53340	55496.8	3206.52		0.0979254	66847	69236	53388	65502	63743.2	7074.08	3537.04	-8246.5
PM16A	A05	Phosphomycin	wall			47508	56719	61644	60065	56484	6326.48		0.0756148	67068	66981	64035	60548	64658	3081.38	1540.69	-8174
PM16A	G04	Chromium chloride	toxic cation			63953	66056	67276	70096	66845.2	2565.21		0.067009	75276	79178	66345	78701	74875	5946.31	2973.15	-8029.75
PM15B	C11	1,10-Phenanthroline	chelator, Fe++, Zn++, divalent metal ions			39077	31624	28033	24859	30898.2	6112.85		0.209227	46582	42370	25421	41012	38846.2	9258.99	4629.49	-7948
PM17A	B12	Ethionamide	anti-tuberculosic			34547	42109	33630	29833	35029.8	5141.8		0.337489	53978	54777	28484	34412	42912.8	13461.7	6730.85	-7883
PM17A	B08	Hygromycin B	protein synthesis, 30S ribosomal subunit, aminoglycoside			60067	62126	61151	55406	59687.5	2975.64		0.0561518	66974	74203	60975	67826	67494.5	5412.6	2706.3	-7807
PM16A	H04	Glycine hydroxamate	tRNA synthetase			31858	45350	48858	49064	43782.5	8130.31		0.172935	47082	59040	47629	52365	51529	5540.75	2770.38	-7746.5
PM16A	F03	Potassium tellurite	toxic anion			52796	53416	53599	55437	53812	1136.52		0.0426082	60657	67888	56597	60881	61505.8	4688.27	2344.14	-7693.75
PM15B	B12	5,7-Dichloro-8-hydroxy-quinaldine	chelator, lipophilic			41627	37510	33370	29930	35609.2	5069.33		0.164167	48263	39977	33683	50846	43192.2	7854	3927	-7583
PM15B	D11	Nordihydroguaiaretic acid	lipoxygenase, fungicide			66297	73249	64341	67993	67970	3822.61		0.0484327	76303	79254	68711	77906	75543.5	4712.01	2356	-7573.5
PM18C	D06	Sodium bromate	toxic anion			37521	36391	31173	29225	33577.5	4008.03		0.180125	40092	49558	29746	44999	41098.8	8498.42	4249.21	-7521.25
PM16A	H03	Glycine hydroxamate	tRNA synthetase			46297	59172	63453	63275	58049.2	8080.53		0.160833	63058	65496	64724	68777	65513.8	2401.63	1200.82	-7464.5
PM15B	H01	2-Nitroimidazole	ribonucleotide DP reductase			59601	61349	62745	58508	60550.8	1873.21		0.00330105	65435	70443	66472	69619	67992.2	2415.45	1207.72	-7441.5
PM16A	H07	Chloroxylenol	fungicide			51979	69300	71610	72138	66256.8	9597.95		0.219959	73705	76011	70456	74592	73691	2356.52	1178.26	-7434.25
PM15B	B11	5,7-Dichloro-8-hydroxy-quinaldine	chelator, lipophilic			47588	48608	35781	53731	46427	7589.26		0.439915	69364	63819	34786	47459	53857	15751.7	7875.84	-7430
PM16A	B06	Sulfanilamide	folate antagonist, PABA analog			45197	57206	54939	55290	53158	5400.04		0.0718231	63927	63509	55679	59206	60580.2	3902.53	1951.26	-7422.25
PM16A	F04	Potassium tellurite	toxic anion			52492	52845	53868	56496	53925.2	1810.45		0.0481323	59224	68114	56887	61097	61330.5	4839.16	2419.58	-7405.25
PM11C	F08	Erythromycin	protein synthesis, protein synthesis, 50S ribosomal subunit, macrolide			18623	31627			25125	9195.22		0.443002	25016	41411	27899	35742	32517	7463.13	3731.56	-7392
PM16A	D01	1-Chloro-2,4-dinitrobenzene	oxidizes sulfhydryls, depletes glutathione			32494	33823	47424	51260	41250.2	9489.4		0.217474	47921	47005	48550	51081	48639.2	1747.07	873.535	-7389
PM16A	A10	5-Chloro-7-iodo-8-hydroxyquinoline	chelator, lipophilic			23191	23972	20931	17530	21406	2887.88		0.329627	26274	46462	16771	25532	28759.8	12565.8	6282.89	-7353.75
PM20B	H07	Tolylfluanid	fungicide, phenylsulphamide			16069	16144	14784	12173	14792.5	1854.53		0.230421	16570	31404	11265	29282	22130.2	9765.93	4882.96	-7337.75
PM16A	E05	5-Azacytidine	DNA methylation, methyltransferase inhibitor			47927	50265	52147	50895	50308.5	1769.89		0.130087	57373	65711	48383	59117	57646	7143.43	3571.71	-7337.5
PM14A	E10	Sodium metaborate	toxic anion			59274	60887	55209	46249	55404.8	6554.7		0.129221	61592	67665	56351	65169	62694.2	4908.65	2454.32	-7289.5
PM20B	D12	18-Crown-6 ether	respiration, ionophore, H+			24403	25739	20441	20128	22677.8	2819.69		0.0571709	24077	28124	35999	31615	29953.8	5072.44	2536.22	-7276
PM16A	H08	Chloroxylenol	fungicide			55892	64943	71080	71264	65794.8	7225.8		0.138634	71642	74781	69568	76050	73010.2	2949.4	1474.7	-7215.5
PM16A	F07	Sodium selenite	toxic anion			44237	52089	57124	54755	52051.2	5600.8		0.0990524	61722	64499	53828	56977	59256.5	4768.9	2384.45	-7205.25
PM13B	C11	Potassium chromate	toxic anion			47659	54853	48825	46030	49341.8	3848.82		0.127201	53962	65762	49853	56439	56504	6743.2	3371.6	-7162.25
PM20B	H01	Patulin	microtubulin polymerization inhibitor, antifungal			63422	53470	58349	55892	57783.2	4254.27		0.0989229	72610	65693	59400	61833	64884	5765.66	2882.83	-7100.75
PM15B	D07	Domiphen bromide	membrane, detergent, cationic, fungiside			22706	23462	18136	15679	19995.8	3717.23		0.418883	22640	48808	14657	22194	27074.8	14944.6	7472.3	-7079
PM15B	E04	Alexidine	membrane, biguanide, electron transport			15066	36520	10819	10709	18278.5	12329		0.617842	15787	60170	10868	14502	25331.8	23318.7	11659.4	-7053.25
PM14A	G11	Nitrite	toxic anion			17716	16939	10450	11128	14058.2	3798.41		0.393147	41488	16155	10430	16205	21069.5	13879.6	6939.8	-7011.25
PM16A	H06	Chloroxylenol	fungicide			58495	67426	72337	72424	67670.5	6547.81		0.119755	74158	77523	71544	75385	74652.5	2495.57	1247.79	-6982
PM16A	A04	Cefotaxime	wall, cephalosporin			48984	57736	59090	59097	56226.8	4870.72		0.0873777	62348	68895	64249	57309	63200.2	4794.55	2397.28	-6973.5
PM16A	E01	Streptomycin	protein synthesis, 30S ribosomal subunit, aminoglycoside			50870	47964	52284	54392	51377.5	2696.82		0.108412	50146	65108	60298	57839	58347.8	6245.85	3122.93	-6970.25
PM14A	D02	Cadmium chloride	toxic cation			24446	21594	16811	26755	22401.5	4283.25		0.4802	28111	53402	16829	18755	29274.2	16823	8411.5	-6872.75
PM13B	G08	Manganese (II) chloride	toxic cation			45306	60937	44149	44824	48804	8102.57		0.417409	38757	67099	51521	65295	55668	13248	6623.99	-6864
PM14A	C02	Boric Acid	toxic anion			61257	63441	59695	55088	59870.2	3539.02		0.0330308	65893	69616	62213	68297	66504.8	3249.89	1624.95	-6634.5
PM20B	F07	Oxytetracycline	protein synthesis, 30S ribosomal subunit, tetracycline			38015	43815	21218	13819	29216.8	14042.7		0.562355	46299	35614	12965	48315	35798.2	16210.3	8105.17	-6581.5
PM16A	B08	Sulfanilamide	folate antagonist, PABA analog			47317	49705	50702	49203	49231.8	1420.41		0.0481995	56199	59058	49658	58225	55785	4257.45	2128.73	-6553.25
PM16A	F05	Sodium selenite	toxic anion			41223	44567	44128	50100	45004.5	3706.91		0.0754783	55045	54577	44828	51592	51510.5	4710.22	2355.11	-6506
PM11C	C04	Bleomycin	DNA damage, oxidative, ionizing ratiation			15311	29400			22355.5	9962.43		0.540363	34494	36147	11096	33693	28857.5	11885	5942.5	-6502
PM16A	F02	Potassium tellurite	toxic anion			54291	52746	55297	53647	53995.2	1074.54		0.0487071	57809	66423	57437	60161	60457.5	4155.84	2077.92	-6462.25
PM19	E07	D,L-Thioctic acid	oxidizing agent			19230	20369	15322	15320	17560.2	2627.14		0.213981	33014	17620	16647	28624	23976.2	8111.77	4055.88	-6416
PM16A	G02	Chromium chloride	toxic cation			55660	60093	61988	60831	59643	2767.5		0.0430715	65233	71755	63364	63579	65982.8	3937.72	1968.86	-6339.75
PM16A	G05	Ferric chloride	toxic cation			51577	57510	65643	63601	59582.8	6357.71		0.204426	65602	74448	63856	59721	65906.8	6205.24	3102.62	-6324
PM17A	D10	Chlorpromazine	phenothiazine, anti-cholinergic, anti-psychotic, sedative			44572	52842	45544	46574	47383	3730		0.117495	55761	60016	46796	52168	53685.2	5602.11	2801.06	-6302.25
PM16A	A12	5-Chloro-7-iodo-8-hydroxyquinoline	chelator, lipophilic			24975	23354	19474	17886	21422.2	3299.21		0.141152	31015	30269	18383	30943	27652.5	6188.79	3094.4	-6230.25
PM16A	G06	Ferric chloride	toxic cation			53448	60424	69120	61406	61099.5	6414.15		0.17652	71655	70749	64988	61716	67277	4739.41	2369.7	-6177.5
PM16A	B07	Sulfanilamide	folate antagonist, PABA analog			50214	53015	53079	51236	51886	1404.28		0.0362245	57140	62909	54106	58016	58042.8	3651.21	1825.61	-6156.75
PM16A	D08	Diamide	oxidizes sulfhydryls, depletes glutathione			53385	58072	61475	61798	58682.5	3913.25		0.0855947	67677	69591	61323	60684	64818.8	4481.83	2240.91	-6136.25
PM20B	D08	Ciprofloxacin	DNA topoisomerase			60039	60984	64994	62997	62253.5	2204.45		0.0698302	69464	74432	65476	64185	68389.2	4612.76	2306.38	-6135.75
PM20B	B02	Orphenadrine	anti-cholinergic			19681	16913	38470	15491	22638.8	10696.6		0.471936	22075	43047	16817	32930	28717.2	11673.7	5836.84	-6078.5
PM20B	A02	Amitriptyline	membrane, transport			20152	16711	25119	17504	19871.5	3795.12		0.227918	30475	34466	18221	20595	25939.2	7776.26	3888.13	-6067.75
PM16A	F12	Aluminum sulfate	toxic cation			52814	67710	64851	63612	62246.8	6518.43		0.160692	67350	69999	64948	70955	68313	2712.52	1356.26	-6066.25
PM11C	D02	Capreomycin	protein synthesis, 30S ribosomal subunit, tetracycline			55769	58029			56899	1598.06		0.130669	57474	68669	58392	67080	62903.8	5788.42	2894.21	-6004.75
PM11C	A06	Chlortetracycline	protein synthesis, 30S ribosomal subunit, tetracycline			58538	72254			65396	9698.68		0.536537	74171	74400	61870	75117	71389.5	6359.11	3179.56	-5993.5
PM15B	H11	Zinc chloride	toxic cation			69828	66841	69669	68118	68614	1411.43		0.0417785	74709	78813	69787	74908	74554.2	3697.42	1848.71	-5940.25
PM16A	E06	5-Azacytidine	DNA methylation, methyltransferase inhibitor			52345	57154	58620	56973	56273	2720.52		0.0812997	59885	68467	57711	62722	62196.2	4656.83	2328.41	-5923.25
PM17A	A03	D-Serine	inhibits 3PGA dehydrogenase (L-serine and pantothenate synthesis)			54416	57047	58408	54225	56024	2045.49		0.00636647	62767	64332	60723	59849	61917.8	2021.3	1010.65	-5893.75
PM19	A08	Gallic acid	respiration, ionophore, H+			50554	46750	43290	40645	45309.8	4297.9		0.134418	46537	55220	46843	55906	51126.5	5132	2566	-5816.75
PM13B	D10	Rolitetracycline	protein synthesis, 30S ribosomal subunit, tetracycline			25983	23437	28006	13324	22687.5	6516.23		0.376444	39258	34600	17903	22220	28495.2	10077.7	5038.84	-5807.75
PM18C	H09	Plumbagin	oxidizing agent			72441	71312	69844	60866	68615.8	5274.77		0.229414	72112	80886	65936	78593	74381.8	6745.92	3372.96	-5766
PM13B	B07	2,2`-Dipyridyl	chelator, lipophilic			28994	25371	17395	14937	21674.2	6606.74		0.292631	31153	33465	16634	28505	27439.2	7483.11	3741.56	-5765
PM19	C08	Umbelliferone	DNA intercalator			47330	53450	48711	38173	46916	6390.79		0.355615	44817	61520	44269	60073	52669.8	9405.2	4702.6	-5753.75
PM15B	F12	Puromycin	protein synthesis, 30S ribosomal subunit, premature chanin termination			28907	28306	19157	18862	23808	5547.57		0.197273	32989	31574	21134	32465	29540.5	5634.69	2817.35	-5732.5
PM20B	E10	Hexachlorophene	membrane, electron transport			18249	18058	19624	15337	17817	1794.47		0.282708	21511	24379	13564	34429	23470.8	8619.6	4309.8	-5653.75
PM15B	A06	Guanidine hydrochloride	membrane, chaotropic agent			66383	70919	67392	64440	67283.5	2715.7		0.119188	75744	76603	65286	73994	72906.8	5195.2	2597.6	-5623.25
PM17A	A12	Thiosalicylate	biofilm inhibitor, anti-capsule agent, chelator, prostaglandin syntetase inhibitor			60021	65682	62451	65833	63496.8	2793.31		0.0305138	65344	71927	69554	69140	68991.2	2723.96	1361.98	-5494.5
PM13B	G12	Trifluoperazine	phenothiazine, anti-cholinergic, anti-psychotic, sedative			27826	28637	23010	23284	25689.2	2956.27		0.0327302	32665	31841	27295	32879	31170	2621.8	1310.9	-5480.75
PM13B	G09	Trifluoperazine	phenothiazine, anti-cholinergic, anti-psychotic, sedative			66175	68534	65972	66128	66702.2	1224.25		0.0703443	71086	77687	67887	72010	72167.5	4081.75	2040.87	-5465.25
PM17A	H07	Caffeine	cyclic AMP phosphodiesterase inhibitor			58648	58619	61246	55005	58379.5	2564.73		0.0351225	63798	68151	61395	61979	63830.8	3056.55	1528.27	-5451.25
PM18C	A02	Ketoprofen	biofilm inhibitor, anti-capsule agent, prostaglandin syntetase inhibitor			55829	56708	65454	60862	59713.2	4411.91		0.128681	66604	68847	58899	66265	65153.8	4324.35	2162.18	-5440.5
PM13B	H12	Tylosin	protein synthesis, 50S ribosomal subunit, macrolide			30104	29802	19866	22237	25502.2	5231.1		0.156503	34965	30361	25428	33008	30940.5	4130.97	2065.48	-5438.25
PM16A	B05	Sulfanilamide	folate antagonist, PABA analog			48924	53089	53154	52790	51989.2	2049.64		0.0430086	57031	62079	53802	56755	57416.8	3434.61	1717.31	-5427.5
PM20B	F10	Pridinol	anti-cholinergic			31777	19203	47290	14353	28155.8	14718.5		0.688169	18220	52598	12930	50545	33573.2	20911.3	10455.7	-5417.5
PM16A	A06	Phosphomycin	wall			56789	61242	67760	64760	62637.8	4722.2		0.116702	70111	71366	66533	64102	68028	3323.13	1661.57	-5390.25
PM16A	E08	5-Azacytidine	DNA methylation, methyltransferase inhibitor			53584	59410	61604	65375	59993.2	4932.09		0.177415	67333	71221	59544	63402	65375	5030	2515	-5381.75
PM18C	C07	Sulfisoxazole	folate antagonist, PABA analog			58584	63454	57679	53169	58221.5	4216.34		0.214385	66197	61846	55751	70601	63598.8	6336.18	3168.09	-5377.25
PM18C	D08	Sodium bromate	toxic anion			25734	27942	22013	20870	24139.8	3276.84		0.227906	31992	35908	19829	30204	29483.2	6862.83	3431.41	-5343.5
PM15B	H03	2-Nitroimidazole	ribonucleotide DP reductase			66344	64224	68581	62285	65358.5	2713.5		0.0383414	69400	73429	67113	72858	70700	2981.11	1490.55	-5341.5
PM18C	C06	Sulfisoxazole	folate antagonist, PABA analog			62302	66434	57568	55994	60574.5	4737.72		0.19914	66551	65157	59093	72699	65875	5583.76	2791.88	-5300.5
PM16A	H05	Chloroxylenol	fungicide			60072	66746	72951	72136	67976.2	5945.37		0.176065	72718	76583	71181	72497	73244.8	2326.63	1163.31	-5268.5
PM17A	C08	Sulfachloropyridazine	folate antagonist, PABA analog			60349	65229	59074	55266	59979.5	4112.21		0.210873	69773	65835	56414	68886	65227	6112.64	3056.32	-5247.5
PM16A	D06	Diamide	oxidizes sulfhydryls, depletes glutathione			52707	55949	56371	56608	55408.8	1821.67		0.176255	58193	69437	56318	58634	60645.5	5946.39	2973.19	-5236.75
PM19	E06	D,L-Thioctic acid	oxidizing agent			61625	62814	58055	53985	59119.8	3975.89		0.234299	69331	70417	56680	60996	64356	6625.63	3312.82	-5236.25
PM18C	C05	Sulfisoxazole	folate antagonist, PABA analog			63604	68041	63103	59280	63507	3586.89		0.152289	69766	69701	61598	73485	68637.5	5015.22	2507.61	-5130.5
PM16A	A08	Phosphomycin	wall			56677	67864	72453	69380	66593.5	6881.12		0.245187	70965	76098	68704	71023	71697.5	3126.07	1563.04	-5104
PM16A	E03	Streptomycin	protein synthesis, 30S ribosomal subunit, aminoglycoside			28441	16194	12437	12238	17327.5	7629.21		0.381418	27271	29714	13020	19633	22409.5	7590.82	3795.41	-5082
PM20B	E02	Crystal Violet	respiration, uncoupler			64399	42128	64342	43287	53539	12516.1		0.515746	55409	67790	50684	60600	58620.8	7332.57	3666.29	-5081.75
PM16A	D09	Cinoxacin	DNA topoisomerase			56023	62329	63912	66149	62103.2	4345.88		0.203326	69254	73794	62205	63166	67104.8	5443.24	2721.62	-5001.5
PM20B	B01	Orphenadrine	anti-cholinergic			59335	52190	60506	59678	57927.2	3856.29		0.109409	58733	67342	63948	61626	62912.2	3643.08	1821.54	-4985
PM15B	D10	Nordihydroguaiaretic acid	lipoxygenase, fungicide			69426	73400	69213	69669	70427	1990.74		0.0931009	74406	78951	69915	78304	75394	4167.97	2083.99	-4967
PM13B	G10	Trifluoperazine	phenothiazine, anti-cholinergic, anti-psychotic, sedative			20448	21194	13738	15886	17816.5	3591.35		0.247222	21075	31984	16534	21418	22752.8	6544.34	3272.17	-4936.25
PM16A	F01	Potassium tellurite	toxic anion			59923	55290	65051	62567	60707.8	4174.86		0.246826	56742	71486	67371	66868	65616.8	6267.7	3133.85	-4909
PM20B	C05	Atropine	acetylcholine receptor, antagonist			64380	65993	67780	65788	65985.2	1394.86		0.0663471	69699	76009	67609	70184	70875.2	3600.24	1800.12	-4890
PM14A	G02	Chelerythrine	protein kinase C inhibitor			56251	61925	63931	60081	60547	3267.17		0.238027	63186	73174	58094	67248	65425.5	6380.36	3190.18	-4878.5
PM15B	F11	Puromycin	protein synthesis, 30S ribosomal subunit, premature chanin termination			27724	27042	20281	19054	23525.2	4491.26		0.25155	31299	28614	19798	33770	28370.2	6090.37	3045.18	-4845
PM19	C07	Umbelliferone	DNA intercalator			57549	56878	55561	48646	54658.5	4092.51		0.342316	50646	65267	54646	67387	59486.5	8112.07	4056.03	-4828
PM13B	D12	Rolitetracycline	protein synthesis, 30S ribosomal subunit, tetracycline			35022	36640	29940	27058	32165	4442.98		0.118266	36735	38199	34697	38080	36927.8	1628.61	814.307	-4762.75
PM18C	D07	Sodium bromate	toxic anion			27741	29850	27641	20856	26522	3912.26		0.226071	31841	36617	23349	33001	31202	5616.54	2808.27	-4680
PM18C	G12	Myricetin	DNA & RNA synthesis, polymerase inhibitor			71237	66691	65804	71131	68715.8	2873.33		0.275358	73845	82416	66404	70736	73350.2	6770.46	3385.23	-4634.5
PM18C	D05	Sodium bromate	toxic anion			56130	61496	54102	57307	57258.8	3119.6		0.275704	64882	65025	51851	65742	61875	6693.25	3346.63	-4616.25
PM18C	G11	Myricetin	DNA & RNA synthesis, polymerase inhibitor			79221	75467	72076	49774	69134.5	13232.8		0.677209	79778	84966	49407	80844	73748.8	16381.3	8190.65	-4614.25
PM13B	G03	Cobalt chloride	toxic cation			59812	65245	62650	62736	62610.8	2220.32		0.186321	68362	73493	60583	66408	67211.5	5334.28	2667.14	-4600.75
PM15B	C10	1,10-Phenanthroline	chelator, Fe++, Zn++, divalent metal ions			27390	28067	26221	21538	25804	2944.44		0.352121	39117	31098	19438	31928	30395.2	8143.98	4071.99	-4591.25
PM13B	F04	Cesium chloride	toxic cation			62878	64725	68943	65242	65447	2541.99		0.123365	69304	75434	65152	70213	70025.8	4225.26	2112.63	-4578.75
PM20B	F02	4-Hydroxycoumarin	DNA intercalator			55676	57028	63563	56689	58239	3595.5		0.0914094	60198	66530	62266	62223	62804.2	2664.66	1332.33	-4565.25
PM14A	H01	EGTA	chelator, Ca++			67159	69785	70188	68069	68800.2	1428.75		0.0128052	74297	75127	70456	73564	73361	2039.21	1019.6	-4560.75
PM20B	H02	Patulin	microtubulin polymerization inhibitor, antifungal			59804	55275	57312	52719	56277.5	3009.67		0.190009	65291	61173	53506	63373	60835.8	5168.04	2584.02	-4558.25
PM15B	A04	Procaine	ion channal inhibitor, Na+ (m)			47095	48166	52234	48123	48904.5	2274.2		0.0798616	50305	58131	51302	54059	53449.2	3501.79	1750.89	-4544.75
PM14A	A01	Acriflavine	DNA intercalator, inhibits RNA synthesis			69440	68261	68490	68098	68572.2	600.429		0.019751	70746	75830	72399	73450	73106.2	2129.79	1064.89	-4534
PM16A	B03	Norfloxacin	DNA topoisomerase			49085	49990	52609	49957	50410.2	1524.56		0.213058	51195	63217	50956	54402	54942.5	5735.72	2867.86	-4532.25
PM16A	B04	Norfloxacin	DNA topoisomerase			50371	49698	51323	49436	50207	841.798		0.0923269	53307	59558	50705	55235	54701.2	3732.15	1866.08	-4494.25
PM20B	C07	Atropine	acetylcholine receptor, antagonist			53321	52517	54484	51292	52903.5	1343.95		0.0636995	56395	61061	53426	58669	57387.8	3256.55	1628.28	-4484.25
PM15B	H04	2-Nitroimidazole	ribonucleotide DP reductase			63178	64328	65850	59333	63172.2	2783.64		0.0874923	66767	70710	63303	69759	67634.8	3340.99	1670.5	-4462.5
PM15B	A08	Guanidine hydrochloride	membrane, chaotropic agent			25041	22984	18403	16505	20733.2	3955.2		0.190496	24778	31759	22188	22051	25194	4552.9	2276.45	-4460.75
PM13B	C12	Potassium chromate	toxic anion			29781	30518	23417	23927	26910.8	3757.64		0.0962028	32301	32187	28617	32223	31332	1810.63	905.313	-4421.25
PM16A	G09	L-Glutamic acid g-hydroxamate	tRNA synthetase			61585	71754	72075	72003	69354.2	5181.33		0.197195	73163	76540	70323	75035	73765.2	2678.51	1339.26	-4411
PM19	B11	2,4-Dinitrophenol	respiration, ionophore, H+			73680	73997	68642	67586	70976.2	3335.55		0.147158	76991	78730	69474	76307	75375.5	4064.39	2032.2	-4399.25
PM17A	D02	Oxycarboxin	respiratory enzymes, carboxamide, fungicide			58932	62273	60903	56863	59742.8	2359.28		0.08907	62961	68502	60246	64661	64092.5	3456.53	1728.26	-4349.75
PM20B	H06	Tolylfluanid	fungicide, phenylsulphamide			46719	43856	45805	45316	45424	1196.17		0.249877	56950	46128	43582	52260	49730	6036.05	3018.02	-4306
PM14A	D06	Iodoacetate	oxidizes sulfhydryls			66857	65719	63456	62942	64743.5	1854.86		0.201448	66916	75986	63715	69453	69017.5	5205.2	2602.6	-4274
PM15B	H12	Zinc chloride	toxic cation			42721	40559	32343	63617	44810	13311.2		0.621326	48294	47773	39027	61028	49030.5	9057.85	4528.92	-4220.5
PM17A	B07	Hygromycin B	protein synthesis, 30S ribosomal subunit, aminoglycoside			70578	71651	71705	68617	70637.8	1443.69		0.0606708	74075	78539	71312	75444	74842.5	3004.41	1502.2	-4204.75
PM20B	E05	Dodine	membrane permeability, guanidine, fungicide			59347	59135	64871	60895	61062	2657.75		0.181694	60480	71640	64550	64323	65248.2	4652.39	2326.2	-4186.25
PM15B	E12	Methyl viologen	oxidizing agent			73876	72790	73826	72983	73368.8	562.771		0.0226866	77630	80077	75072	77367	77536.5	2046.57	1023.29	-4167.75
PM20B	G09	8-Hydroxyquinoline	chelator, lipophilic			56109	46171	45256	47062	48649.5	5027.36		0.295954	53551	56387	45161	56165	52816	5263.3	2631.65	-4166.5
PM16A	D10	Cinoxacin	DNA topoisomerase			57504	63540	65535	61657	62059	3424.69		0.175962	63979	72255	65658	62986	66219.5	4172.05	2086.02	-4160.5
PM20B	C12	Ornidazole	nitro compound, oxidizing agent, DNA damage			51781	50175	50753	50729	50859.5	669.845		0.142061	52213	61101	54357	52302	54993.2	4190.55	2095.27	-4133.75
PM20B	B12	Tetrazolium violet	respiration, uncoupler			50052	51116	48473	50427	50017	1119.68		0.282425	55923	62219	48598	49782	54130.5	6275.74	3137.87	-4113.5
PM17A	C07	Sulfachloropyridazine	folate antagonist, PABA analog			65137	68822	62759	60489	64301.8	3561.25		0.182009	71225	69251	62439	70584	68374.8	4041.68	2020.84	-4073
PM16A	E07	5-Azacytidine	DNA methylation, methyltransferase inhibitor			51906	56616	57451	62619	57148	4388.82		0.246772	61003	67644	57021	59210	61219.5	4582.09	2291.04	-4071.5
PM14A	D07	Iodoacetate	oxidizes sulfhydryls			59731	58363	58572	53050	57429	2980.7		0.314399	60730	69541	53740	61970	61495.2	6472.74	3236.37	-4066.25
PM15B	B03	D-Cycloserine	wall, sphingolipid synthesis			73622	73661	69038	68409	71182.5	2851.04		0.0982978	74377	78848	71803	75696	75181	2930.84	1465.42	-3998.5
PM20B	B05	Propranolol	beta-adrenergic blocker			70105	68896	69929	68277	69301.8	866.679		0.0717154	71558	76866	70191	74549	73291	2998.69	1499.35	-3989.25
PM17A	B06	Hygromycin B	protein synthesis, 30S ribosomal subunit, aminoglycoside			73302	74037	73604	71943	73221.5	904.137		0.0530005	78287	79788	73546	77072	77173.2	2661.11	1330.56	-3951.75
PM16A	D07	Diamide	oxidizes sulfhydryls, depletes glutathione			51920	56894	57764	58110	56172	2880.46		0.209457	58760	66836	56095	58759	60112.5	4655	2327.5	-3940.5
PM15B	C12	1,10-Phenanthroline	chelator, Fe++, Zn++, divalent metal ions			32606	32246	28568	24998	29604.5	3572.15		0.161391	35829	35908	28799	33496	33508	3332.76	1666.38	-3903.5
PM20B	D09	18-Crown-6 ether	respiration, ionophore, H+			67968	58619	68201	67473	65565.2	4640.77		0.245698	66555	74824	66720	69755	69463.5	3864.63	1932.32	-3898.25
PM15B	B06	EDTA	chelator, hydrophilic			69056	71880	70852	69450	70309.5	1300.1		0.139963	73624	79423	70006	73623	74169	3895.73	1947.87	-3859.5
PM15B	D03	Phleomycin	DNA damage, oxidative, ionizing ratiation			45644	15657	11915	11858	21268.5	16347.3		0.729513	38167	35311	11799	15204	25120.2	13538.3	6769.15	-3851.75
PM18C	F10	Aztreonam	wall, lactam			73207	73838	68681	71675	71850.2	2299.77		0.234526	74121	79133	69281	80148	75670.8	5008.78	2504.39	-3820.5
PM17A	A11	Thiosalicylate	biofilm inhibitor, anti-capsule agent, chelator, prostaglandin syntetase inhibitor			74309	74769	75306	73944	74582	588.987		0.0255876	77082	81284	77651	77471	78372	1955.8	977.901	-3790
PM14A	D05	Iodoacetate	oxidizes sulfhydryls			67791	67768	65859	65801	66804.8	1125.83		0.233587	68966	76669	64641	72071	70586.8	5072	2536	-3782
PM20B	C09	Ornidazole	nitro compound, oxidizing agent, DNA damage			67536	65389	70865	69263	68263.2	2349.38		0.128296	70565	76731	68705	72023	72006	3430.21	1715.1	-3742.75
PM20B	D06	Ciprofloxacin	DNA topoisomerase			63383	63725	67530	66991	65407.2	2155.76		0.22565	64588	75867	68156	67908	69129.8	4776.99	2388.49	-3722.5
PM16A	A07	Phosphomycin	wall			61652	65896	70847	68615	66752.5	3957.38		0.174557	69489	74340	69296	68772	70474.2	2594.91	1297.45	-3721.75
PM14A	D04	Cadmium chloride	toxic cation			24022	22952	19157	22826	22239.2	2123.73		0.121326	27551	29381	21552	25296	25945	3371.7	1685.85	-3705.75
PM14A	E02	Cefoxitin	wall, cephalosporin			70878	72132	67503	69849	70090.5	1961.41		0.130097	73035	78009	69566	74420	73757.5	3493.08	1746.54	-3667
PM18C	C08	Sulfisoxazole	folate antagonist, PABA analog			59317	61884	55389	52624	57303.5	4106.83		0.344108	63539	58657	54222	67458	60969	5761.35	2880.67	-3665.5
PM13B	F12	Thallium (I) acetate	toxic cation			22792	22225	16159	15616	19198	3836.05		0.171264	24343	23615	19051	24402	22852.8	2559.65	1279.82	-3654.75
PM17A	F06	D,L-Methionine hydroxamate	tRNA synthetase			69930	72137	70881	67776	70181	1840.56		0.0989765	74263	76914	69569	74539	73821.2	3074.47	1537.23	-3640.25
PM14A	A02	Acriflavine	DNA intercalator, inhibits RNA synthesis			73224	71624	71722	71058	71907	925.492		0.0591048	75326	78075	72096	76687	75546	2559.21	1279.6	-3639
PM15B	F02	3, 4-Dimethoxybenzyl alcohol	oxidizing agent, free radical-peroxidase substrate			63519	63697	56907	60147	61067.5	3218.76		0.30835	65450	69866	56920	66571	64701.8	5516.01	2758	-3634.25
PM15B	A03	Procaine	ion channal inhibitor, Na+ (m)			60645	58169	61095	59648	59889.2	1296.46		0.0282783	62082	66422	62244	63309	63514.2	2013.46	1006.73	-3625
PM15B	H07	Hydroxyurea	ribonucleotide DP reductase, antifolate (inhibits thymine and methionine synthesis)			22491	23128	18638	20384	21160.2	2049.98		0.324385	25766	31999	17462	23792	24754.8	5989.24	2994.62	-3594.5
PM20B	D05	Ciprofloxacin	DNA topoisomerase			63656	64097	67503	65305	65140.2	1722.51		0.23325	64617	75573	67436	67253	68719.8	4746.89	2373.45	-3579.5
PM17A	D09	Chlorpromazine	phenothiazine, anti-cholinergic, anti-psychotic, sedative			69403	73272	70964	68346	70496.2	2140.28		0.104847	74249	77450	70159	74440	74074.5	2993.84	1496.92	-3578.25
PM19	H01	Hexamminecobalt (III) Chloride	DNA synthesis			68496	64831	68235	62350	65978	2938.95		0.090034	67932	68532	71327	70411	69550.5	1586.75	793.373	-3572.5
PM12B	F02	Tobramycin	protein synthesis, 30S ribosomal subunit, aminoglycoside			66781	69256			68018.5	1750.09		0.209967	68638	75816	67580	74280	71578.5	4077.95	2038.98	-3560
PM15B	H02	2-Nitroimidazole	ribonucleotide DP reductase			68301	66795	71175	67094	68341.2	1998.19		0.054262	71568	73557	68909	73553	71896.8	2201.08	1100.54	-3555.5
PM15B	B05	EDTA	chelator, hydrophilic			71055	71879	70498	69751	70795.8	898.294		0.118794	73869	78593	70516	74405	74345.8	3313.45	1656.73	-3550
PM18C	H08	2-Phenylphenol	DNA intercalator			39141	32937	37463	34087	35907	2887.51		0.252923	38169	44233	33531	41884	39454.2	4671.79	2335.9	-3547.25
PM20B	B06	Propranolol	beta-adrenergic blocker			63021	63316	65603	60901	63210.2	1923.96		0.119821	65938	69530	62525	69015	66752	3233.6	1616.8	-3541.75
PM18C	B10	Azathioprine	nucleic acid analog, purine			71573	74751	72075	70684	72270.8	1750.67		0.0550352	75753	77993	72584	76847	75794.2	2327.39	1163.69	-3523.5
PM19	A04	Josamycin	protein synthesis, 50S ribosomal subunit, macrolide			25527	25053	20688	23171	23609.8	2197.57		0.439511	38381	23816	20652	25683	27133	7780.87	3890.44	-3523.25
PM16A	D11	Cinoxacin	DNA topoisomerase			57730	66557	65412	64246	63486.2	3951.78		0.295832	65997	73724	63029	65222	66993	4660.05	2330.02	-3506.75
PM15B	E03	Alexidine	membrane, biguanide, electron transport			60261	63340	61184	56098	60220.8	3036.24		0.390623	61765	70784	55442	66845	63709	6633.56	3316.78	-3488.25
PM14A	C03	Boric Acid	toxic anion			20684	19179	12041	12083	15996.8	4584.85		0.301888	22106	20909	13374	21498	19471.8	4094.44	2047.22	-3475
PM17A	A06	b-Chloro-L-alanine	aa analog, alanine, aminotransferase inhibitor			73979	75093	75209	73462	74435.8	853.757		0.0888753	78501	81082	74168	77872	77905.8	2852.76	1426.38	-3470
PM13B	C02	6-Mercaptopurine	nucleic acid analog, purine			60213	63577	64063	60197	62012.5	2096.54		0.170903	64304	68819	60711	68035	65467.2	3732.86	1866.43	-3454.75
PM14A	B01	9-Aminoacridine	DNA intercalator, inhibits RNA synthesis			65574	66361	66455	66798	66297	517.297		0.0716877	67235	72741	68035	70965	69744	2561.81	1280.91	-3447
PM14A	E03	Cefoxitin	wall, cephalosporin			70297	71844	69539	69838	70379.5	1024.89		0.125655	72525	77903	70142	74710	73820	3299.88	1649.94	-3440.5
PM16A	G03	Chromium chloride	toxic cation			61882	60981	62969	63510	62335.5	1128.58		0.211346	64872	71942	61925	64302	65760.2	4314.27	2157.13	-3424.75
PM18C	B01	Trifluorothymidine	nucleic acid analog, pyrimidine, DNA synthesis			71633	72111	74729	70828	72325.2	1687.69		0.0206521	75424	77721	75059	74775	75744.8	1344.01	672.006	-3419.5
PM17A	D03	Oxycarboxin	respiratory enzymes, carboxamide, fungicide			50588	52250	50265	44752	49463.8	3259.33		0.32669	53207	56416	45191	56700	52878.5	5364.18	2682.09	-3414.75
PM18C	A03	Ketoprofen	biofilm inhibitor, anti-capsule agent, prostaglandin syntetase inhibitor			20476	20298	17306	17584	18916	1703.9		0.0508715	21693	23426	19598	24605	22330.5	2179.18	1089.59	-3414.5
PM20B	C11	Ornidazole	nitro compound, oxidizing agent, DNA damage			62898	62943	61940	60682	62115.8	1061.88		0.0865062	63888	68421	62508	67171	65497	2761.34	1380.67	-3381.25
PM20B	E07	Dodine	membrane permeability, guanidine, fungicide			18354	14596	27321	11234	17876.2	6935.68		0.721687	15133	45500	10686	13696	21253.8	16270	8135.01	-3377.5
PM18C	A06	Pyrophosphate	chelator, hydrophilic			79221	79250	77387	74199	77514.2	2375.77		0.127246	79962	83750	77194	82521	80856.8	2907.29	1453.64	-3342.5
PM16A	G10	L-Glutamic acid g-hydroxamate	tRNA synthetase			65531	73124	71523	70042	70055	3268.05		0.169986	72232	76291	70143	74920	73396.5	2747.15	1373.58	-3341.5
PM17A	A07	b-Chloro-L-alanine	aa analog, alanine, aminotransferase inhibitor			74828	75996	75158	72183	74541.2	1647.24		0.111131	75955	81826	75254	78451	77871.5	2971.99	1485.99	-3330.25
PM18C	D10	Lidocaine	ion channel inhibitor, Na+, anaesthetic			62184	44031	31637	23295	40286.8	16902.1		0.791445	40308	64351	23177	46569	43601.2	17003.5	8501.74	-3314.5
PM18C	G09	Myricetin	DNA & RNA synthesis, polymerase inhibitor			75652	74996	74159	74035	74710.5	759.031		0.252571	77506	82088	71630	80869	78023.2	4681.94	2340.97	-3312.75
PM17A	H11	Phenylarsine oxide	tyrosine phosphatase inhibitor			33650	33375	23729	21806	28140	6254.11		0.477055	39975	29321	25812	30643	31437.8	6045.55	3022.77	-3297.75
PM15B	H10	Zinc chloride	toxic cation			74191	73328	74758	73021	73824.5	795.376		0.134777	77606	80647	72750	77464	77116.8	3260.43	1630.21	-3292.25
PM12B	F12	5-Fluoroorotic acid	nucleic acid analog, pyrimidine			33422	39462			36442	4270.92		0.587295	41686	51235	28735	37260	39729	9366.28	4683.14	-3287
PM17A	G06	Cefamandole	wall, cephalosporin			72257	74777	72112	70772	72479.5	1671.19		0.144089	76357	79630	71737	75150	75718.5	3260.01	1630.01	-3239
PM12B	D03	Sisomicin	protein synthesis, 30S ribosomal subunit, aminoglycoside			67932	68501			68216.5	402.344		0.234582	67853	76416	67731	73804	71451	4357.82	2178.91	-3234.5
PM17A	C12	Sulfamonomethoxine	folate antagonist			59927	65899	61811	53304	60235.2	5250.34		0.324839	65902	61787	60947	65202	63459.5	2457.1	1228.55	-3224.25
PM15B	E11	Methyl viologen	oxidizing agent			69523	69683	69739	68901	69461.5	384.712		0.105444	72709	76011	69124	72861	72676.2	2815.09	1407.55	-3214.75
PM13B	A04	Ampicillin	DNA intercalator, inhibits RNA synthesis			75932	75563	73258	74840	74898.2	1183.83		0.122604	78232	81801	74350	78056	78109.8	3042.96	1521.48	-3211.5
PM12B	A01	Penicillin G	wall, lactam			72225	62486			67355.5	6886.51		0.63079	67849	73123	67574	73583	70532.2	3264.46	1632.23	-3176.75
PM20B	C06	Atropine	acetylcholine receptor, antagonist			65249	64137	67037	65611	65508.5	1196.55		0.300555	65356	74927	63905	70524	68678	5042.32	2521.16	-3169.5
PM14A	D08	Iodoacetate	oxidizes sulfhydryls			47638	48138	40262	33733	42442.8	6832.32		0.529051	48679	44165	37205	52335	45596	6516.02	3258.01	-3153.25
PM18C	C01	Poly-L-lysine	membrane, detergent, cationic			66707	67656	71517	66519	68099.8	2331.88		0.106979	71410	74163	68361	71071	71251.2	2372.73	1186.36	-3151.5
PM20B	A06	Apramycin	protein synthesis, 30S ribosomal subunit, aminoglycoside			74689	72860	74933	73370	73963	1006.02		0.0675093	76981	79484	73961	78018	77111	2337.6	1168.8	-3148
PM15B	F05	Oleandomycin	protein synthesis, 50S ribosomal subunit, macrolide			66764	69141	65439	61929	65818.2	3011.38		0.242462	70138	72376	63572	69775	68965.2	3774.98	1887.49	-3147
PM17A	B04	Sodium salicylate	biofilm inhibitor, anti-capsule agent, chelator, prostaglandin syntetase inhibitor, mar inducer			19625	21661	17361	15510	18539.2	2676.37		0.360805	26036	25939	14357	20408	21685	5548.51	2774.26	-3145.75
PM17A	F07	D,L-Methionine hydroxamate	tRNA synthetase			71194	71743	71262	66859	70264.5	2283.45		0.18387	74926	75715	68328	74668	73409.2	3416.65	1708.33	-3144.75
PM20B	D02	Proflavine	DNA intercalator, inhibits RNA synthesis			62049	62276	63564	59390	61819.8	1751.84		0.180592	65963	69102	60628	64151	64961	3539.44	1769.72	-3141.25
PM20B	D01	Proflavine	DNA intercalator, inhibits RNA synthesis			73168	67746	72127	70826	70966.8	2351.22		0.121126	75117	77214	72331	71732	74098.5	2547.42	1273.71	-3131.75
PM17A	C06	Sulfachloropyridazine	folate antagonist, PABA analog			72636	73076	70028	69193	71233.2	1913		0.10475	76279	75470	70532	75157	74359.5	2595.09	1297.54	-3126.25
PM15B	F10	Puromycin	protein synthesis, 30S ribosomal subunit, premature chanin termination			55901	56241	57757	41484	52845.8	7617.35		0.732748	61476	64236	33065	65074	55962.8	15342.4	7671.18	-3117
PM20B	G06	3,5-Dinitrobenzene	respiration, ionophore, H+			39639	29763	38367	34291	35515	4461.87		0.445788	41872	40040	29663	42864	38609.8	6078.13	3039.06	-3094.75
PM20B	A05	Apramycin	protein synthesis, 30S ribosomal subunit, aminoglycoside			74655	73579	74790	73529	74138.2	677.189		0.063984	77094	79319	74188	78167	77192	2199.12	1099.56	-3053.75
PM16A	C10	Cetylpyridinium chloride	membrane, detergent, cationic			52691	58364	57461	55480	55999	2512.83		0.413583	58449	67551	52860	57285	59036.2	6166	3083	-3037.25
PM13B	C08	Doxycycline	protein synthesis, 30S ribosomal subunit, tetracycline			20299	20835	15836	15843	18203.2	2738.18		0.128661	20851	23232	18595	22283	21240.2	2016.87	1008.43	-3037
PM15B	F06	Oleandomycin	protein synthesis, 50S ribosomal subunit, macrolide			65695	65544	60389	59340	62742	3350.7		0.426387	68408	71066	57025	66617	65779	6115.52	3057.76	-3037
PM13B	F03	Cesium chloride	toxic cation			68577	71700	70184	66289	69187.5	2315.14		0.26939	73052	76076	66176	73552	72214	4237.33	2118.67	-3026.5
PM18C	D01	Sodium m-arsenite	toxic anion			73195	73548	73998	72769	73377.5	522.069		0.0179791	75737	78145	74862	76836	76395	1418.92	709.462	-3017.5
PM20B	D11	18-Crown-6 ether	respiration, ionophore, H+			53237	60981	58681	51052	55987.8	4622.93		0.365459	59451	61239	53156	62162	59002	4056.56	2028.28	-3014.25
PM13B	E08	Geneticin (G418)	protein synthesis, 30S ribosomal subunit, aminoglycoside			69115	72095	71125	70316	70662.8	1262.38		0.255622	71848	79365	69408	74033	73663.5	4244.56	2122.28	-3000.75
PM13B	F09	Thallium (I) acetate	toxic cation			65361	67943	67075	63819	66049.5	1833.59		0.194602	66360	73088	65919	70805	69043	3484.47	1742.23	-2993.5
PM16A	C01	Dichlofluanid	fungicide, phenylsulphamide			22218	18693	16838	17630	18844.8	2373.78		0.0967817	23592	21115	19569	23071	21836.8	1850.04	925.018	-2992
PM17A	H06	Caffeine	cyclic AMP phosphodiesterase inhibitor			71572	70283	72140	68793	70697	1488.23		0.124741	74714	76964	70377	72690	73686.2	2813.28	1406.64	-2989.25
PM15B	B08	EDTA	chelator, hydrophilic			33347	28460	29321	17591	27179.8	6738.03		0.624047	37017	30069	17030	36534	30162.5	9310.41	4655.21	-2982.75
PM14A	C06	1-Hydroxypyridine-2-thione	biofilm inhibitor, chelator, anti-fungal			73031	73389	71497	71408	72331.2	1025.81		0.241556	74942	80641	70697	74975	75313.8	4080.32	2040.16	-2982.5
PM15B	B07	EDTA	chelator, hydrophilic			68582	70414	66829	70813	69159.5	1832.35		0.115184	71419	75919	70151	71024	72128.2	2582.1	1291.05	-2968.75
PM18C	A09	Thiamphenicol	protein synthesis, amphenicol			76268	77619	76002	74248	76034.2	1385.38		0.100671	78432	81033	75627	80882	78993.5	2541.3	1270.65	-2959.25
PM17A	B02	Sodium salicylate	biofilm inhibitor, anti-capsule agent, chelator, prostaglandin syntetase inhibitor, mar inducer			60806	63492	58149	57806	60063.2	2650		0.333524	65567	67301	56420	62738	63006.5	4776.78	2388.39	-2943.25
PM15B	H09	Zinc chloride	toxic cation			67992	72474	71769	66472	69676.8	2904.65		0.357808	74498	75996	65184	74772	72612.5	4994.97	2497.49	-2935.75
PM14A	C10	Sodium cyanate	toxic anion			65730	68054	66535	65596	66478.8	1129.08		0.304463	68235	75054	63792	70520	69400.2	4691.45	2345.72	-2921.5
PM12B	H01	Spiramycin	protein synthesis, 50S ribosomal subunit, macrolide			21397	21512			21454.5	81.3173		0.254157	25218	25379	18541	28301	24359.8	4129.84	2064.92	-2905.25
PM17A	C11	Sulfamonomethoxine	folate antagonist			69009	71639	65794	63768	67552.5	3475.42		0.242005	71095	72284	66354	72097	70457.5	2785.03	1392.52	-2905
PM13B	D11	Rolitetracycline	protein synthesis, 30S ribosomal subunit, tetracycline			24933	24762	18332	16881	21227	4222.93		0.273324	25246	24572	21583	25091	24123	1717.69	858.844	-2896
PM14A	A05	Furaltadone	nitro compound, oxidizing agent, DNA damage			75023	76165	74006	73867	74765.2	1066		0.107488	76905	80806	74626	78308	77661.2	2587.95	1293.97	-2896
PM18C	C03	Poly-L-lysine	membrane, detergent, cationic			46724	43207	48197	43081	45302.2	2564.17		0.729626	50541	54158	26577	61512	48197	15118.9	7559.44	-2894.75
PM17A	A05	b-Chloro-L-alanine	aa analog, alanine, aminotransferase inhibitor			73405	75370	76052	73587	74603.5	1310.9		0.119361	77020	81033	74531	77370	77488.5	2679.79	1339.89	-2885
PM13B	F06	Glycine	wall			71205	74048	72099	70617	71992.2	1499.84		0.185474	74012	78917	70952	75620	74875.2	3318.01	1659	-2883
PM17A	B05	Hygromycin B	protein synthesis, 30S ribosomal subunit, aminoglycoside			73262	75037	73243	71420	73240.5	1476.72		0.103976	76187	78786	72808	76677	76114.5	2475.99	1237.99	-2874
PM14A	B10	Sodium arsenate	toxic anion, PO4 analog			68633	72623	70288	68546	70022.5	1909.96		0.184703	72819	76596	68823	73311	72887.2	3186.28	1593.14	-2864.75
PM19	C11	Cinnamic acid	respiration, ionophore, H+			61973	63334	55675	50270	57813	6034.76		0.554401	66281	62063	50723	63633	60675	6859.2	3429.6	-2862
PM19	A11	Coumarin	DNA intercalator			72935	73901	71080	75972	73472	2036.67		0.207878	74811	81313	73815	75394	76333.2	3383.24	1691.62	-2861.25
PM17A	A01	D-Serine	inhibits 3PGA dehydrogenase (L-serine and pantothenate synthesis)			68479	69538	76957	67793	70691.8	4238.06		0.277263	72093	75662	73695	72758	73552	1552.6	776.298	-2860.25
PM19	A07	Gallic acid	respiration, ionophore, H+			85747	85015	84617	81844	84305.8	1706.59		0.204562	85883	84519	86028	92209	87159.8	3434.11	1717.06	-2854
PM17A	A09	Thiosalicylate	biofilm inhibitor, anti-capsule agent, chelator, prostaglandin syntetase inhibitor			75133	77757	77505	75867	76565.5	1270.47		0.281206	78264	85107	74768	79507	79411.5	4294.44	2147.22	-2846
PM13B	E12	Ruthenium red	respiration, mitochondrial Ca++ porter			71904	74328	73513	73608	73338.2	1023.06		0.0329433	76462	77629	73808	76833	76183	1656.49	828.245	-2844.75
PM16A	G11	L-Glutamic acid g-hydroxamate	tRNA synthetase			67458	73248	71627	70160	70623.2	2458.34		0.163348	72395	76539	70506	74421	73465.2	2598.97	1299.49	-2842
PM17A	C04	4-Aminopyridine	ion channel inhibitor, K+			72207	75242	71152	66332	71233.2	3698.97		0.261993	74783	73438	70895	77167	74070.8	2619.15	1309.57	-2837.5
PM18C	E07	Sodium periodate	toxic anion, oxidizing agent			20096	20371	16619	16618	18426	2090.14		0.266121	20766	25970	16388	21874	21249.5	3938.74	1969.37	-2823.5
PM18C	E05	Sodium periodate	toxic anion, oxidizing agent			72298	75540	73185	72401	73356	1508.92		0.129716	76014	78201	72441	78045	76175.2	2681.43	1340.72	-2819.25
PM14A	E08	Nitrofurantoin	nitro compound, oxidizing agent, DNA damage			68644	70183	66192	67328	68086.8	1719.55		0.284398	69979	76082	65943	71539	70885.8	4190.49	2095.25	-2799
PM14A	C09	Sodium cyanate	toxic anion			69306	71600	70998	69834	70434.5	1050.4		0.182422	73910	76691	68910	73376	73221.8	3220.99	1610.5	-2787.25
PM20B	G10	8-Hydroxyquinoline	chelator, lipophilic			54085	54893	53514	60624	55779	3279.17		0.42732	56932	66164	52940	58228	58566	5542.73	2771.37	-2787
PM18C	B09	Azathioprine	nucleic acid analog, purine			73646	76084	73172	72413	73828.8	1586.95		0.0863725	76337	78748	73750	77592	76606.8	2143.94	1071.97	-2778
PM17A	E09	Sodium tungstate	toxic anion, molybdate analog			73109	74206	73759	70684	72939.5	1569.67		0.127946	75354	79057	72713	75744	75717	2602.06	1301.03	-2777.5
PM14A	F02	Chloramphenicol	protein synthesis, amphenicol			72436	72397	71873	71320	72006.5	524.743		0.201913	73957	78833	70665	75662	74779.2	3406.63	1703.31	-2772.75
PM15B	G12	Menadione	respiration, uncoupler			57852	55595	67858	64864	61542.2	5770.92		0.497779	58698	65226	70665	62628	64304.2	5018.25	2509.13	-2762
PM16A	G07	Ferric chloride	toxic cation			61268	71292	69361	69762	67920.8	4512.54		0.346929	74696	70610	68907	68513	70681.5	2826.81	1413.41	-2760.75
PM14A	A03	Acriflavine	DNA intercalator, inhibits RNA synthesis			66468	66716	63577	61930	64672.8	2318.13		0.183974	67402	69344	63453	69479	67419.5	2809.43	1404.71	-2746.75
PM18C	F01	Semicarbazide hydrochloride	amine oxidase inhibitor, carcinogen			74874	75727	74645	73065	74577.8	1110.78		0.0207238	76484	78660	75893	78257	77323.5	1342.73	671.363	-2745.75
PM12B	G02	Spectinomycin	protein synthesis, 30S ribosomal subunit, aminoglycoside			68767	69027			68897	183.848		0.193184	71648	75276	67324	72306	71638.5	3280.85	1640.43	-2741.5
PM20B	F06	Oxytetracycline	protein synthesis, 30S ribosomal subunit, tetracycline			52106	48072	51287	44797	49065.5	3336.01		0.218175	53691	51962	49129	52388	51792.5	1921.97	960.984	-2727
PM20B	F01	4-Hydroxycoumarin	DNA intercalator			70945	63595	69971	67689	68050	3268.47		0.335794	70734	76476	67668	68217	70773.8	4029.06	2014.53	-2723.75
PM18C	E01	Sodium metasilicate	toxic anion			76868	75639	74375	73823	75176.2	1360.08		0.0361076	76010	79595	77658	78329	77898	1493.06	746.532	-2721.75
PM16A	B01	Norfloxacin	DNA topoisomerase			46922	51330	54365	55485	52025.5	3828.44		0.610495	41729	61289	60719	55248	54746.2	9095.45	4547.73	-2720.75
PM18C	B07	Pipemidic Acid	DNA topoisomerase			74158	76320	75222	73392	74773	1275.43		0.11762	77363	80281	74241	78052	77484.2	2495.16	1247.58	-2711.25
PM18C	E06	Sodium periodate	toxic anion, oxidizing agent			68418	72179	67563	63872	68008	3409.29		0.371355	72192	74951	64525	71209	70719.2	4422.87	2211.43	-2711.25
PM11C	B06	Cloxacillin	wall, lactam			71390	72740			72065	954.594		0.267817	74744	79486	69902	74968	74775	3914.84	1957.42	-2710
PM16A	C07	Protamine sulfate	membrane, nonspecific binding			16072	24446	15956	11576	17012.5	5379.38		0.439429	24027	21202	15955	17698	19720.5	3606.03	1803.01	-2708
PM18C	B11	Azathioprine	nucleic acid analog, purine			67020	68857	65980	64212	66517.2	1943.37		0.182136	70099	70736	64876	71188	69224.8	2933.38	1466.69	-2707.5
PM14A	B11	Sodium arsenate	toxic anion, PO4 analog			69667	70269	68059	66651	68661.5	1633.01		0.137746	71489	74554	68238	71129	71352.5	2583.17	1291.58	-2691
PM17A	F09	Tannic acid	antimicrobial, from plants			74025	77167	74549	72309	74512.5	2011.7		0.15367	77552	80177	73942	77087	77189.5	2556.91	1278.45	-2677
PM20B	C10	Ornidazole	nitro compound, oxidizing agent, DNA damage			66556	66899	66131	64759	66086.2	938.94		0.146554	66437	71938	66464	70202	68760.2	2759.65	1379.82	-2674
PM13B	H11	Tylosin	protein synthesis, 50S ribosomal subunit, macrolide			25097	26234	20663	16705	22174.8	4367.33		0.361675	27651	24874	20529	26303	24839.2	3089.12	1544.56	-2664.5
PM14A	F06	Piperacillin	wall, lactam			73118	72760	70973	71459	72077.5	1024.84		0.291103	74687	79909	69779	74592	74741.8	4137.42	2068.71	-2664.25
PM17A	D08	Aminotriazole	inhibits catalase, inhibits histidine synthesis			61935	66366	65855	60867	63755.8	2761.66		0.242325	68860	68653	62382	65783	66419.5	3035.96	1517.98	-2663.75
PM15B	E08	Nitrofurazone	DNA damage, multiple sites, nitrofuran analog			68467	69936	71140	68940	69620.8	1183.51		0.240712	72557	75240	67127	74191	72278.8	3607.57	1803.78	-2658
PM18C	D04	Sodium m-arsenite	toxic anion			22813	20677	15978	15881	18837.2	3469.2		0.343017	23607	24438	15992	21931	21492	3812.04	1906.02	-2654.75
PM14A	G08	Carbenicillin	wall, lactam			71552	72382	70317	69785	71009	1177.15		0.278234	74487	77909	68328	73909	73658.2	3967.79	1983.9	-2649.25
PM14A	H02	EGTA	chelator, Ca++			72353	74186	73551	73585	73418.8	768.033		0.148866	76189	78955	72337	76783	76066	2755.66	1377.83	-2647.25
PM17A	D05	Aminotriazole	inhibits catalase, inhibits histidine synthesis			73731	75217	73895	71382	73556.2	1594.86		0.152461	75823	79391	72881	76703	76199.5	2682.87	1341.44	-2643.25
PM18C	B06	Pipemidic Acid	DNA topoisomerase			74791	77326	74913	73687	75179.2	1533.73		0.130146	77137	80838	74899	78391	77816.2	2478.78	1239.39	-2637
PM11C	E10	Nalidixic acid	DNA unwinding, gyrase (GN), topoisomerase (GP), quinolone			69173	69240			69206.5	47.3762		0.202874	70949	75586	67906	72894	71833.8	3235.92	1617.96	-2627.25
PM13B	D08	5-Fluorouracil	nucleic acid analog, pyrimidine			72006	73279	72141	70144	71892.5	1297.98		0.241669	73872	78938	70316	74919	74511.2	3548.29	1774.15	-2618.75
PM15B	A11	Cefmetazole	wall, cephalosporin second generation			76128	76279	75744	75221	75843	471.878		0.153299	76786	81247	75488	80321	78460.5	2760.78	1380.39	-2617.5
PM15B	E06	Nitrofurazone	DNA damage, multiple sites, nitrofuran analog			71737	72612	70406	68709	70866	1700.14		0.183383	73573	76540	69552	74260	73481.2	2910.32	1455.16	-2615.25
PM11C	F09	Neomycin	protein synthesis, 30S ribosomal subunit, aminoglycoside			68776	70079			69427.5	921.36		0.261519	71397	76531	67546	72671	72036.2	3704.8	1852.4	-2608.75
PM14A	A04	Acriflavine	DNA intercalator, inhibits RNA synthesis			31680	30604	26314	26910	28877	2663.17		0.182191	31962	34243	29117	30614	31484	2175.63	1087.82	-2607
PM18C	E08	Sodium periodate	toxic anion, oxidizing agent			20985	21172	19252	15987	19349	2402.24		0.406128	21550	28176	15674	22408	21952	5116.02	2558.01	-2603
PM17A	H09	Phenylarsine oxide	tyrosine phosphatase inhibitor			73173	73023	76007	71139	73335.5	2007.12		0.292947	75485	81140	71766	75337	75932	3874.39	1937.19	-2596.5
PM17A	G12	Cefoperazone	wall, cephalosporin			69556	74020	72583	70175	71583.5	2084.08		0.0957067	75484	75363	72301	73565	74178.2	1528.48	764.24	-2594.75
PM16A	H12	Sorbic Acid	respiration, ionophore, H+			71548	68791	73271	71934	71386	1880.94		0.102718	72793	73572	72724	76776	73966.2	1912.23	956.113	-2580.25
PM16A	C06	Protamine sulfate	membrane, nonspecific binding			17778	17425	12001	12025	14807.2	3229.75		0.241117	19679	17424	14408	18036	17386.8	2202.29	1101.15	-2579.5
PM14A	B06	Fusaric acid	chelator, lipophilic			70961	71994	68761	68967	70170.8	1568.99		0.308892	71376	78249	68496	72821	72735.5	4091.76	2045.88	-2564.75
PM18C	F05	Tinidazole	nitro compound, oxidizing agent, DNA damage			74697	76548	75657	74522	75356	938.314		0.151387	76741	80684	74745	79479	77912.2	2679.59	1339.79	-2556.25
PM16A	B02	Norfloxacin	DNA topoisomerase			51329	52435	53488	51207	52114.8	1069.23		0.399794	48655	60580	52598	56827	54665	5165.72	2582.86	-2550.25
PM16A	F09	Aluminum sulfate	toxic cation			63290	69973	71205	70543	68752.8	3676.46		0.345941	72870	75272	68775	68279	71299	3353.79	1676.9	-2546.25
PM17A	C10	Sulfamonomethoxine	folate antagonist			71440	73068	70874	69099	71120.2	1637.28		0.0977549	75016	74305	70709	74620	73662.5	1990.37	995.186	-2542.25
PM18C	G10	Myricetin	DNA & RNA synthesis, polymerase inhibitor			74600	75081	74712	72810	74300.8	1014.86		0.415155	77575	83239	70201	76352	76841.8	5347.96	2673.98	-2541
PM16A	B10	Trimethoprim	folate antagonist, dihyldrofolate reductase inhibitor			58352	65887	64394	60761	62348.5	3425.26		0.393633	63317	71257	61690	63291	64888.8	4313.15	2156.58	-2540.25
PM18C	A10	Thiamphenicol	protein synthesis, amphenicol			75901	77752	75924	73232	75702.2	1861.21		0.167838	78584	79937	74473	79971	78241.2	2593.89	1296.94	-2539
PM17A	G04	Chlorambucil	alkylating agent, anti-cancer agent			59751	65671	63592	59205	62054.8	3102.08		0.585262	60817	70664	55198	71679	64589.5	7949.69	3974.84	-2534.75
PM17A	F10	Tannic acid	antimicrobial, from plants			76406	77995	76669	74936	76501.5	1254.13		0.0635736	78844	80988	76729	79561	79030.5	1774.35	887.173	-2529
PM18C	G03	Triclosan	lipid synthesis, fatty acid inhibitor			74478	75876	74797	73309	74615	1056.35		0.168365	75571	80781	74447	77775	77143.5	2791.3	1395.65	-2528.5
PM11C	D11	Nafcillin	wall, lactam			70732	70476			70604	181.019		0.280958	71601	78079	68993	73846	73129.8	3849.58	1924.79	-2525.75
PM13B	F05	Glycine	wall			71621	72942	72110	70472	71786.2	1032.01		0.214157	74020	77773	70157	75222	74293	3170.41	1585.2	-2506.75
PM14A	C05	1-Hydroxypyridine-2-thione	biofilm inhibitor, chelator, anti-fungal			70895	72854	70441	71111	71325.2	1056.72		0.249483	73565	78343	69830	73588	73831.5	3487.88	1743.94	-2506.25
PM11C	D10	Nafcillin	wall, lactam			70302	70434			70368	93.3381		0.20769	72379	76687	69086	73334	72871.5	3127.54	1563.77	-2503.5
PM13B	A05	Dequalinium	ion channel inhibitor, K+			75645	76525	74712	73504	75096.5	1294.26		0.274223	77601	82225	73214	77343	77595.8	3683.01	1841.5	-2499.25
PM14A	F03	Chloramphenicol	protein synthesis, amphenicol			70246	72769	72710	69523	71312	1674.73		0.279538	72863	78139	69392	74844	73809.5	3661.74	1830.87	-2497.5
PM13B	D07	5-Fluorouracil	nucleic acid analog, pyrimidine			72086	74322	72985	71608	72750.2	1193.24		0.257185	74427	79737	71218	75575	75239.2	3520.07	1760.04	-2489
PM11C	G09	Potassium tellurite	toxic anion			72968	73948			73458	692.965		0.242335	75573	79254	71386	77564	75944.2	3390.85	1695.42	-2486.25
PM15B	D05	Domiphen bromide	membrane, detergent, cationic, fungiside			71613	72383	70900	69382	71069.5	1277.64		0.199265	72743	77474	70289	73715	73555.2	2983.86	1491.93	-2485.75
PM14A	E07	Nitrofurantoin	nitro compound, oxidizing agent, DNA damage			70059	71355	69290	69470	70043.5	933.977		0.311834	71849	77468	67609	73175	72525.2	4061.19	2030.59	-2481.75
PM13B	E03	Cytosine arabinoside	nucleic acid analog, pyrimidine			68140	71517	69818	69313	69697	1402.23		0.217841	71219	76309	68837	72341	72176.5	3118.42	1559.21	-2479.5
PM14A	C07	1-Hydroxypyridine-2-thione	biofilm inhibitor, chelator, anti-fungal			71920	72578	69723	70085	71076.5	1388.17		0.266574	73325	77553	68946	74376	73550	3556.86	1778.43	-2473.5
PM17A	D06	Aminotriazole	inhibits catalase, inhibits histidine synthesis			74861	76108	74810	72743	74630.5	1394.16		0.124422	77802	79394	73973	77211	77095	2276.37	1138.19	-2464.5
PM20B	A04	Amitriptyline	membrane, transport			22566	21344	18272	18324	20126.5	2169.61		0.12659	23284	23672	20087	23278	22580.2	1672.36	836.178	-2453.75
PM16A	A09	5-Chloro-7-iodo-8-hydroxyquinoline	chelator, lipophilic			59355	71643	71651	68954	67900.8	5836.89		0.519989	67343	76068	67417	70589	70354.2	4098.66	2049.33	-2453.5
PM20B	G07	3,5-Dinitrobenzene	respiration, ionophore, H+			13306	12949	10093	11993	12085.2	1439.2		0.167868	13792	17381	11259	15693	14531.2	2628.36	1314.18	-2446
PM17A	G07	Cefamandole	wall, cephalosporin			73210	74323	72935	70443	72727.8	1637.11		0.232156	75262	78820	71158	75427	75166.8	3135.45	1567.72	-2439
PM16A	F11	Aluminum sulfate	toxic cation			71933	74646	73143	71826	72887	1315.99		0.140858	76868	77569	72228	74636	75325.2	2414.02	1207.01	-2438.25
PM18C	G04	Triclosan	lipid synthesis, fatty acid inhibitor			75786	77200	76512	74602	76025	1110.53		0.20499	77545	81846	74829	79621	78460.2	2990.78	1495.39	-2435.25
PM18C	E12	Antimony (III) chloride	toxic cation			29721	26476	22445	20612	24813.5	4086.97		0.422986	29703	30657	22023	26574	27239.2	3890.28	1945.14	-2425.75
PM13B	B11	Oxolinic acid	DNA topoisomerase			72839	75060	73979	71975	73463.2	1344.15		0.254505	75899	80272	72067	75301	75884.8	3374.62	1687.31	-2421.5
PM16A	C05	Protamine sulfate	membrane, nonspecific binding			16799	16560	11658	11950	14241.8	2819.08		0.240062	18883	16757	13314	17686	16660	2394.41	1197.2	-2418.25
PM13B	H08	Moxalactam	wall, lactam			74790	76153	73072	72724	74184.8	1592.94		0.195938	76284	79715	73013	77368	76595	2784.44	1392.22	-2410.25
PM14A	B05	Fusaric acid	chelator, lipophilic			70982	72379	70790	70393	71136	864.201		0.293924	72604	78769	69829	72940	73535.5	3757.21	1878.61	-2399.5
PM11C	E08	Enoxacin	DNA unwinding, gyrase (GN), topoisomerase (GP), quinolone			71116	69277			70196.5	1300.37		0.287306	71693	76101	68240	74252	72571.5	3406.62	1703.31	-2375
PM13B	E11	Ruthenium red	respiration, mitochondrial Ca++ porter			67964	70320	69612	67212	68777	1436.23		0.275933	71286	75144	66682	71454	71141.5	3465.34	1732.67	-2364.5
PM11C	C08	Colistin	membrane, transport			71706	70863			71284.5	596.091		0.243115	73298	77148	69413	74735	73648.5	3239.82	1619.91	-2364
PM13B	E07	Geneticin (G418)	protein synthesis, 30S ribosomal subunit, aminoglycoside			71607	73463	72600	70746	72104	1180.97		0.292815	72711	79128	70658	75369	74466.5	3657.44	1828.72	-2362.5
PM13B	E10	Ruthenium red	respiration, mitochondrial Ca++ porter			69975	70606	68429	67601	69152.8	1380.79		0.261672	70949	74965	67153	72971	71509.5	3335.15	1667.58	-2356.75
PM14A	E09	Sodium metaborate	toxic anion			71151	71406	68918	68304	69944.8	1563.82		0.239574	71550	76360	68874	72418	72300.5	3098.25	1549.13	-2355.75
PM15B	G05	Sodium azide	respiration, uncoupler			72209	73282	71632	70525	71912	1149.97		0.294537	73985	78706	69761	74605	74264.2	3660.71	1830.36	-2352.25
PM15B	D08	Domiphen bromide	membrane, detergent, cationic, fungiside			15821	18079	12673	10924	14374.2	3194.62		0.344914	16455	21311	13548	15586	16725	3291.15	1645.57	-2350.75
PM11C	B09	Lomefloxacin	DNA unwinding, gyrase (GN), topoisomerase (GP), fluoroquinolone			72992	72566			72779	301.227		0.234552	74224	79124	71551	75572	75117.8	3150.5	1575.25	-2338.75
PM13B	A07	Dequalinium	ion channel inhibitor, K+			76074	75935	76212	73515	75434	1284.32		0.26307	78305	81658	73544	77571	77769.5	3331.74	1665.87	-2335.5
PM17A	G08	Cefamandole	wall, cephalosporin			72323	74389	72469	71027	72552	1385.58		0.173152	74832	77790	71588	75340	74887.5	2550.75	1275.38	-2335.5
PM15B	E07	Nitrofurazone	DNA damage, multiple sites, nitrofuran analog			71795	73307	71301	69517	71480	1562.32		0.23992	73173	77007	69856	75217	73813.2	3068.13	1534.07	-2333.25
PM14A	A07	Furaltadone	nitro compound, oxidizing agent, DNA damage			75590	74404	72416	71887	73574.2	1726.28		0.166128	76015	78114	72613	76883	75906.2	2358.36	1179.18	-2332
PM18C	G02	Triclosan	lipid synthesis, fatty acid inhibitor			71836	73172	71658	71059	71931.2	891.444		0.16014	73080	77508	71671	74786	74261.2	2511.41	1255.7	-2330
PM13B	B12	Oxolinic acid	DNA topoisomerase			73760	75817	75366	74955	74974.5	882.887		0.034246	77191	78605	75446	77962	77301	1365.1	682.548	-2326.5
PM17A	C05	Sulfachloropyridazine	folate antagonist, PABA analog			74623	76373	73355	72532	74220.8	1672.86		0.10013	78125	77265	74142	76652	76546	1712.76	856.381	-2325.25
PM13B	E05	Geneticin (G418)	protein synthesis, 30S ribosomal subunit, aminoglycoside			70273	72960	71140	69930	71075.8	1355.44		0.241518	72835	77275	69709	73778	73399.2	3114.55	1557.27	-2323.5
PM14A	B09	Sodium arsenate	toxic anion, PO4 analog			69797	72091	70687	68863	70359.5	1373.71		0.301127	72489	77256	68362	72606	72678.2	3634.41	1817.21	-2318.75
PM13B	F08	Glycine	wall			71477	73546	71616	71110	71937.2	1093.53		0.170273	74168	77064	70885	74903	74255	2560.91	1280.46	-2317.75
PM13B	H04	Cupric chloride	toxic cation			37649	51129	38467	38070	41328.8	6542.03		0.614477	38782	44846	39652	51303	43645.8	5764.26	2882.13	-2317
PM20B	E01	Crystal Violet	respiration, uncoupler			66170	66792	71065	70960	68746.8	2628.91		0.409585	71184	76370	65554	71146	71063.5	4417.2	2208.6	-2316.75
PM13B	F07	Glycine	wall			73065	74465	73252	70905	72921.8	1480.82		0.173982	75453	77694	71758	76047	75238	2506.2	1253.1	-2316.25
PM11C	C09	Minocycline	subunit, tetracycline			70989	71680			71334.5	488.611		0.290134	72096	77859	69573	75062	73647.5	3593.8	1796.9	-2313
PM16A	G12	L-Glutamic acid g-hydroxamate	tRNA synthetase			72080	73728	72996	72272	72769	751.208		0.0810611	75197	74487	73120	77521	75081.2	1840.78	920.39	-2312.25
PM16A	C09	Cetylpyridinium chloride	membrane, detergent, cationic			55123	61888	65513	63682	61551.5	4534		0.515761	62751	70902	59472	62317	63860.5	4914.44	2457.22	-2309
PM14A	C08	1-Hydroxypyridine-2-thione	biofilm inhibitor, chelator, anti-fungal			66627	69295	65406	67245	67143.2	1625.31		0.483832	70244	74205	61320	72002	69442.8	5652.43	2826.21	-2299.5
PM15B	B04	D-Cycloserine	wall, sphingolipid synthesis			73441	75404	73802	72541	73797	1195.37		0.208117	76103	79409	72496	76375	76095.8	2829.24	1414.62	-2298.75
PM14A	A08	Furaltadone	nitro compound, oxidizing agent, DNA damage			70400	71940	69426	68736	70125.5	1388.98		0.141801	71510	74710	69730	73728	72419.5	2237.5	1118.75	-2294
PM18C	H12	Plumbagin	oxidizing agent			29273	29124	29444	28753	29148.5	294.302		0.297518	36755	28831	30810	29362	31439.5	3641.02	1820.51	-2291
PM13B	C09	Potassium chromate	toxic anion			68435	70511	69527	68014	69121.8	1124.42		0.361998	70217	76960	66828	71643	71412	4214.05	2107.03	-2290.25
PM16A	F10	Aluminum sulfate	toxic cation			63586	70500	71922	69452	68865	3662.01		0.362237	70997	75050	68539	70005	71147.8	2790.56	1395.28	-2282.75
PM15B	A02	Procaine	ion channal inhibitor, Na+ (m)			64338	64597	67058	66504	65624.2	1358.83		0.185557	66050	71508	65990	68069	67904.2	2589.51	1294.76	-2280
PM17A	G11	Cefoperazone	wall, cephalosporin			71269	71610	70111	68193	70295.8	1541.66		0.13664	72497	74769	69740	73284	72572.5	2110.26	1055.13	-2276.75
PM19	H05	Thioglycerol	reducing agent, thiol, adenosyl methionine antagonist			63116	72432	65481	69002	67507.8	4077.43		0.585724	75241	75803	63730	64334	69777	6642.3	3321.15	-2269.25
PM11C	C05	Colistin	membrane, transport			72074	71960			72017	80.6102		0.32424	73007	78392	69546	76199	74286	3856.69	1928.35	-2269
PM20B	B08	Propranolol	beta-adrenergic blocker			18790	20372	21959	17761	19720.5	1838.55		0.436024	19710	29271	19822	19121	21981	4869.72	2434.86	-2260.5
PM13B	B03	Azlocillin	wall, lactam			73285	74600	74172	73345	73850.5	643.022		0.263281	75154	80214	72366	76681	76103.8	3271.09	1635.55	-2253.25
PM17A	F05	D,L-Methionine hydroxamate	tRNA synthetase			72725	74371	71544	70723	72340.8	1583.4		0.250452	74064	78035	70770	75507	74594	3031.94	1515.97	-2253.25
PM15B	D09	Nordihydroguaiaretic acid	lipoxygenase, fungicide			71820	75119	73279	71366	72896	1691.85		0.261992	73295	78604	71900	76758	75139.2	3083.23	1541.61	-2243.25
PM20B	A12	Benserazide	aa metabolism, aromatic amino acid decarboxylase inhibitor			68119	63973	66976	72244	67828	3424.07		0.624249	66021	81218	69151	63873	70065.8	7744.24	3872.12	-2237.75
PM17A	G05	Cefamandole	wall, cephalosporin			75645	75675	73923	73432	74668.8	1162.08		0.133491	76039	79532	74464	77590	76906.2	2166.32	1083.16	-2237.5
PM12B	G05	Sulfamethoxazole	folate antagonist, PABA analog			72144	71980			72062	115.966		0.300115	74369	78175	69536	75106	74296.5	3576.11	1788.05	-2234.5
PM13B	B06	2,2`-Dipyridyl	chelator, lipophilic			30101	27322	23607	14028	23764.5	7015.01		0.729779	39231	21517	15786	27431	25991.2	10025.5	5012.73	-2226.75
PM18C	B05	Pipemidic Acid	DNA topoisomerase			76309	77006	75516	74965	75949	894.91		0.181348	77210	80840	75069	79575	78173.5	2558.69	1279.34	-2224.5
PM14A	F07	Piperacillin	wall, lactam			70978	72702	70826	70443	71237.2	1002.11		0.348245	72907	78083	68490	74366	73461.5	3966.51	1983.26	-2224.25
PM18C	B02	Trifluorothymidine	nucleic acid analog, pyrimidine, DNA synthesis			73378	74721	73365	72485	73487.2	922.591		0.114741	75993	77955	73013	75866	75706.8	2034.55	1017.28	-2219.5
PM17A	G09	Cefoperazone	wall, cephalosporin			75191	76842	74983	73492	75127	1371.04		0.167349	77106	80287	74537	77423	77338.2	2352.53	1176.27	-2211.25
PM14A	D09	Sodium dichromate	toxic anion, SO4 analog			70000	70338	69517	68328	69545.8	878.966		0.448947	71016	78603	66404	71001	71756	5054.47	2527.23	-2210.25
PM18C	B08	Pipemidic Acid	DNA topoisomerase			76127	76424	75970	74005	75631.5	1100.55		0.196466	77316	81062	74682	78305	77841.2	2635.97	1317.99	-2209.75
PM14A	G05	Carbenicillin	wall, lactam			73591	75599	72878	73578	73911.5	1173.27		0.307269	73919	80872	72989	76704	76121	3538.84	1769.42	-2209.5
PM17A	A10	Thiosalicylate	biofilm inhibitor, anti-capsule agent, chelator, prostaglandin syntetase inhibitor			74337	75933	76178	75731	75544.8	825.65		0.248015	77047	81771	74358	77822	77749.5	3064.5	1532.25	-2204.75
PM14A	B07	Fusaric acid	chelator, lipophilic			68662	69289	68097	66773	68205.2	1071.79		0.345103	70809	75043	65567	70189	70402	3878.45	1939.23	-2196.75
PM15B	E09	Methyl viologen	oxidizing agent			72142	73549	72156	70324	72042.8	1322.32		0.218422	73844	77490	70830	74783	74236.8	2747.25	1373.63	-2194
PM18C	G05	Guanazole	ribonucleotide DP reductase inhibitor			76890	78192	76565	75830	76869.2	987.034		0.222678	78625	82189	75447	79943	79051	2817.39	1408.69	-2181.75
PM18C	A05	Pyrophosphate	chelator, hydrophilic			78352	80379	77999	77483	78553.2	1268.4		0.156296	80165	82957	77829	81977	80732	2254.59	1127.3	-2178.75
PM14A	E06	Nitrofurantoin	nitro compound, oxidizing agent, DNA damage			74339	73387	72321	72775	73205.5	872.818		0.389111	74827	80801	70310	75590	75382	4298.92	2149.46	-2176.5
PM18C	B04	Trifluorothymidine	nucleic acid analog, pyrimidine, DNA synthesis			72570	75995	74273	73402	74060	1465.45		0.14546	76363	78400	73391	76765	76229.8	2087.48	1043.74	-2169.75
PM14A	E04	Cefoxitin	wall, cephalosporin			72555	73000	70903	71215	71918.2	1016.68		0.28336	73083	78261	70419	74548	74077.8	3270.92	1635.46	-2159.5
PM17A	H05	Caffeine	cyclic AMP phosphodiesterase inhibitor			73065	73535	74463	72390	73363.2	870.846		0.203104	75174	78936	72487	75484	75520.2	2645.07	1322.53	-2157
PM14A	E05	Nitrofurantoin	nitro compound, oxidizing agent, DNA damage			72707	73555	70822	72195	72319.8	1145.23		0.35181	73290	79302	70077	75230	74474.8	3856.45	1928.22	-2155
PM15B	E10	Methyl viologen	oxidizing agent			71520	72554	71014	70310	71349.5	943.93		0.221456	73331	76794	70027	73855	73501.8	2772.89	1386.44	-2152.25
PM13B	E04	Cytosine arabinoside	nucleic acid analog, pyrimidine			69987	71381	68726	68100	69548.5	1452.01		0.358722	70398	76766	67544	72086	71698.5	3863.54	1931.77	-2150
PM17A	D11	Chlorpromazine	phenothiazine, anti-cholinergic, anti-psychotic, sedative			22066	23554	16219	16310	19537.2	3827.74		0.457689	26900	20587	17757	21492	21684	3823.97	1911.99	-2146.75
PM14A	G06	Carbenicillin	wall, lactam			73482	73903	71584	71154	72530.8	1363.78		0.37026	74262	79438	69768	75202	74667.5	3967.07	1983.53	-2136.75
PM13B	B08	2,2`-Dipyridyl	chelator, lipophilic			31261	25613	19311	14636	22705.2	7263.83		0.663968	25686	25126	17330	31124	24816.5	5676.97	2838.49	-2111.25
PM12B	D02	Sisomicin	protein synthesis, 30S ribosomal subunit, aminoglycoside			69411	70395			69903	695.793		0.262402	70851	74982	68327	73891	72012.8	3015.44	1507.72	-2109.75
PM13B	E06	Geneticin (G418)	protein synthesis, 30S ribosomal subunit, aminoglycoside			69994	72542	70159	69045	70435	1487.97		0.352969	70395	77257	68874	73645	72542.8	3719.84	1859.92	-2107.75
PM15B	D12	Nordihydroguaiaretic acid	lipoxygenase, fungicide			67991	72138	70047	72095	70567.8	1975.6		0.642703	61719	80883	72874	75212	72672	8039.09	4019.55	-2104.25
PM12B	E08	Sulfadiazine	folate antagonist, PABA analog			57227	62519			59873	3742.01		0.628871	62159	64844	53699	67201	61975.8	5889.77	2944.89	-2102.75
PM13B	D06	5-Fluorouracil	nucleic acid analog, pyrimidine			73800	74756	74088	72283	73731.8	1045.55		0.317134	74916	80261	71965	76146	75822	3440.3	1720.15	-2090.25
PM15B	A10	Cefmetazole	wall, cephalosporin second generation			76449	77202	74949	75551	76037.8	991.112		0.178934	78797	80219	74730	78731	78119.2	2361.46	1180.73	-2081.5
PM13B	E09	Ruthenium red	respiration, mitochondrial Ca++ porter			70771	72644	70989	69388	70948	1334.54		0.349356	71920	77862	69075	73255	73028	3663.92	1831.96	-2080
PM14A	A09	Sanguinarine	ATPase, Na+/K+ and Mg++			73444	73934	71970	70885	72558.2	1393.2		0.183131	74200	77442	71892	74988	74630.5	2288.89	1144.44	-2072.25
PM20B	G11	8-Hydroxyquinoline	chelator, lipophilic			52296	54400	62951	57085	56683	4615.46		0.735688	59968	65683	43552	65812	58753.8	10494.5	5247.23	-2070.75
PM11C	C11	Minocycline	subunit, tetracycline			71434	70635			71034.5	564.978		0.230964	72738	75972	69507	74202	73104.8	2738.82	1369.41	-2070.25
PM18C	F06	Tinidazole	nitro compound, oxidizing agent, DNA damage			74565	77351	75247	73173	75084	1740.42		0.250386	77004	80137	73724	77655	77130	2641.61	1320.81	-2046
PM12B	F05	Sulfathiazole	folate antagonist, PABA analog			69544	71781			70662.5	1581.8		0.376857	72528	74398	67975	75919	72705	3444.82	1722.41	-2042.5
PM20B	D07	Ciprofloxacin	DNA topoisomerase			61291	61421	64548	68963	64055.8	3601.35		0.561063	62575	74224	62862	64726	66096.8	5501.44	2750.72	-2041
PM14A	G07	Carbenicillin	wall, lactam			71549	73889	71165	70630	71808.2	1437.45		0.434697	73741	78983	68209	74448	73845.2	4417.31	2208.66	-2037
PM18C	C10	Pentachlorophenol	respiration, ionophore, H+			71726	73325	71372	70489	71728	1184.94		0.202645	73115	75484	70587	75874	73765	2444.38	1222.19	-2037
PM14A	F05	Piperacillin	wall, lactam			73191	75837	73096	72105	73557.2	1597.2		0.306835	74503	80008	72615	75241	75591.8	3144.98	1572.49	-2034.5
PM17A	H08	Caffeine	cyclic AMP phosphodiesterase inhibitor			21228	22302	17053	16208	19197.8	3016.45		0.401057	24867	21912	16798	21345	21230.5	3334.1	1667.05	-2032.75
PM13B	B04	Azlocillin	wall, lactam			75485	76217	74626	73015	74835.8	1377.01		0.246125	76203	80491	73957	76809	76865	2710.83	1355.41	-2029.25
PM15B	H05	Hydroxyurea	ribonucleotide DP reductase, antifolate (inhibits thymine and methionine synthesis)			71418	72719	72764	71518	72104.8	736.617		0.271526	73705	76804	70084	75934	74131.8	2997.52	1498.76	-2027
PM11C	H06	Kanamycin	protein synthesis, 30S ribosomal subunit, aminoglycoside			69214	72822			71018	2551.24		0.557434	67287	77950	70074	76856	73041.8	5182.15	2591.08	-2023.75
PM19	D11	Phenyl-methylsulfonyl-fluoride (PMSF)	protease inhibitor, serine			74953	75963	71464	72921	73825.2	2019.49		0.16555	75826	77323	73749	76474	75843	1524.65	762.326	-2017.75
PM17A	C03	4-Aminopyridine	ion channel inhibitor, K+			70557	74009	73249	70663	72119.5	1770.95		0.261643	73847	77096	70712	74841	74124	2649.86	1324.93	-2004.5
PM14A	G04	Chelerythrine	protein kinase C inhibitor			20821	19029	15336	14798	17496	2906.92		0.34589	20745	21743	15813	19662	19490.8	2594.93	1297.46	-1994.75
PM17A	G10	Cefoperazone	wall, cephalosporin			73780	75596	73922	71727	73756.2	1584.36		0.159532	75330	77693	73302	76670	75748.8	1896.55	948.277	-1992.5
PM13B	G04	Cobalt chloride	toxic cation			58712	59591	55203	55175	57170.2	2315.75		0.402195	59451	62069	53894	61202	59154	3671.85	1835.92	-1983.75
PM14A	B02	9-Aminoacridine	DNA intercalator, inhibits RNA synthesis			60960	60933	58677	58118	59672	1489.3		0.27402	61902	64549	57798	62361	61652.5	2817.27	1408.64	-1980.5
PM11C	C06	Colistin	membrane, transport			72655	72791			72723	96.1665		0.289933	73621	78228	71032	75924	74701.2	3085.63	1542.82	-1978.25
PM20B	H11	Troleandomycin	protein synthesis, 50S ribosomal subunit, macrolide			21193	20182	14009	15340	17681	3538.03		0.688489	31916	15832	12748	18139	19658.8	8464.68	4232.34	-1977.75
PM14A	A10	Sanguinarine	ATPase, Na+/K+ and Mg++			63530	68212	67427	63613	65695.5	2473.67		0.514618	67794	73403	61242	68223	67665.5	4983.56	2491.78	-1970
PM15B	E02	Alexidine	membrane, biguanide, electron transport			69235	70331	68869	68813	69312	704.637		0.242177	70612	74393	67972	72151	71282	2698.05	1349.03	-1970
PM19	C03	Chlorhexidine	membrane, electron transport			73101	72687	71765	67866	71354.8	2391.93		0.352191	73553	74507	69048	76146	73313.5	3038.6	1519.3	-1958.75
PM13B	D05	5-Fluorouracil	nucleic acid analog, pyrimidine			73484	74539	74161	71350	73383.5	1424.19		0.271802	73777	78791	72523	76262	75338.2	2777.16	1388.58	-1954.75
PM12B	D08	Sulfamethazine	folate antagonist, PABA analog			58118	61945			60031.5	2706.1		0.587955	62432	64029	54440	67011	61978	5371.69	2685.85	-1946.5
PM16A	H10	Sorbic Acid	respiration, ionophore, H+			70449	73322	74664	72118	72638.2	1792.08		0.285656	72925	77087	71607	76716	74583.8	2734.06	1367.03	-1945.5
PM13B	H06	Moxalactam	wall, lactam			75570	75026	74125	74234	74738.8	684.337		0.290239	76709	79907	72646	77470	76683	3017.26	1508.63	-1944.25
PM17A	F08	D,L-Methionine hydroxamate	tRNA synthetase			61488	64591	64463	53996	61134.5	4970.23		0.628822	66677	66951	54623	64063	63078.5	5785.33	2892.67	-1944
PM14A	F08	Piperacillin	wall, lactam			71571	71921	69477	69865	70708.5	1216.85		0.417717	72749	77708	67765	72384	72651.5	4063.13	2031.57	-1943
PM20B	C02	Thioridazine	respiration, uncoupler			19932	18319	16172	16243	17666.5	1809.06		0.158165	20162	21275	17563	19392	19598	1561.42	780.709	-1931.5
PM15B	A05	Guanidine hydrochloride	membrane, chaotropic agent			75782	74121	74023	72549	74118.8	1321.58		0.228484	76813	78114	72501	76763	76047.8	2445.81	1222.91	-1929
PM11C	D12	Nafcillin	wall, lactam			70639	67406			69022.5	2286.08		0.426105	67926	71965	72079	71831	70950.2	2018.71	1009.36	-1927.75
PM16A	D12	Cinoxacin	DNA topoisomerase			70534	73684	72859	71291	72092	1436.63		0.219228	73725	76274	70903	75116	74004.5	2315.42	1157.71	-1912.5
PM11C	C02	Bleomycin	DNA damage, oxidative, ionizing ratiation			69876	70823			70349.5	669.63		0.366586	70230	76714	68755	73296	72248.8	3526.89	1763.44	-1899.25
PM12B	G03	Spectinomycin	protein synthesis, 30S ribosomal subunit, aminoglycoside			71048	71972			71510	653.367		0.351302	72720	76995	69045	74857	73404.2	3389.95	1694.97	-1894.25
PM11C	G06	Gentamicin	protein synthesis, 30S ribosomal subunit, aminoglycoside			72395	73485			72940	770.746		0.394545	73507	79527	70638	75662	74833.5	3745.09	1872.55	-1893.5
PM17A	D07	Aminotriazole	inhibits catalase, inhibits histidine synthesis			72808	74118	73032	71593	72887.8	1035.55		0.212223	75231	76985	71459	75444	74779.8	2347.72	1173.86	-1892
PM13B	E02	Cytosine arabinoside	nucleic acid analog, pyrimidine			69692	70792	70227	67200	69477.8	1583.53		0.310314	70726	74933	67915	71867	71360.2	2903.64	1451.82	-1882.5
PM13B	B02	Azlocillin	wall, lactam			73051	72977	72972	71013	72503.2	994.156		0.301122	73512	78257	71128	74643	74385	2968.12	1484.06	-1881.75
PM19	G11	Hydroxylamine	DNA damage, mutagen, antifolate (inhibits thymine and methionine synthesis)			71777	71489	68933	69291	70372.5	1467.54		0.288407	72055	74774	68460	73717	72251.5	2764.34	1382.17	-1879
PM13B	G02	Cobalt chloride	toxic cation			64392	68456	66221	65138	66051.8	1770.01		0.4125	67545	72512	63374	68288	67929.8	3742.92	1871.46	-1878
PM18C	B03	Trifluorothymidine	nucleic acid analog, pyrimidine, DNA synthesis			71644	75738	74689	72372	73610.8	1922.71		0.306097	74832	78099	71983	77019	75483.2	2700.4	1350.2	-1872.5
PM12B	G04	Spectinomycin	protein synthesis, 30S ribosomal subunit, aminoglycoside			68757	69362			69059.5	427.8		0.362526	70664	74599	66322	72140	70931.2	3475.15	1737.58	-1871.75
PM18C	F03	Semicarbazide hydrochloride	amine oxidase inhibitor, carcinogen			71690	73940	72222	71147	72249.8	1209.28		0.353906	74233	77488	69560	75204	74121.2	3332.91	1666.45	-1871.5
PM14A	B12	Sodium arsenate	toxic anion, PO4 analog			70331	70686	68633	69092	69685.5	979.399		0.0426016	71372	72889	70274	71688	71555.8	1075.75	537.873	-1870.25
PM15B	G02	CCCP	respiration, ionophore, H+			28982	22703	23998	24019	24925.5	2773.49		0.336072	27757	27441	23509	28468	26793.8	2231.55	1115.78	-1868.25
PM13B	A08	Dequalinium	ion channel inhibitor, K+			74452	75691	77797	73514	75363.5	1851.19		0.452113	76621	82540	72587	77141	77222.2	4087.87	2043.94	-1858.75
PM16A	C04	Dichlofluanid	fungicide, phenylsulphamide			19382	16330	12802	13024	15384.5	3115.3		0.382322	18403	19294	13878	17386	17240.2	2373.17	1186.59	-1855.75
PM11C	A05	Chlortetracycline	protein synthesis, 30S ribosomal subunit, tetracycline			76027	71231			73629	3391.28		0.6017	71835	79827	72423	77846	75482.8	3963.4	1981.7	-1853.75
PM14A	H12	Sodium orthovanadate	toxic anion, PO4 analog			22267	22672	13692	15546	18544.2	4598.23		0.561257	23943	18213	16042	23393	20397.8	3885.27	1942.64	-1853.5
PM19	G12	Hydroxylamine	DNA damage, mutagen, antifolate (inhibits thymine and methionine synthesis)			71014	70065	68503	70872	70113.5	1152.14		0.220995	72352	75030	70093	70298	71943.2	2296.76	1148.38	-1829.75
PM17A	E08	Compound 48/80	cyclic AMP phosphodiesterase inhibitor			19069	20984	16384	14523	17740	2856.43		0.475976	24230	19045	14897	20096	19567	3834.27	1917.13	-1827
PM15B	C02	5,7-Dichloro-8-hydroxyquinoline	chelator, lipophilic			71771	73233	69518	70286	71202	1645.56		0.494059	74603	76713	66404	74387	73026.8	4538.14	2269.07	-1824.75
PM18C	G01	Triclosan	lipid synthesis, fatty acid inhibitor			75779	76169	75606	74210	75441	853.779		0.0600686	76414	78629	75984	78036	77265.8	1267.56	633.778	-1824.75
PM14A	C11	Sodium cyanate	toxic anion			67974	68015	65317	65256	66640.5	1563.75		0.41468	68536	72820	63778	68719	68463.2	3697.01	1848.5	-1822.75
PM16A	H11	Sorbic Acid	respiration, ionophore, H+			71174	72206	73689	71494	72140.8	1118.66		0.289488	73809	76453	70153	75432	73961.8	2762.72	1381.36	-1821
PM17A	H04	Cefsulodin	wall, cephalosporin			74878	75614	75661	72843	74749	1320.28		0.372727	74639	80588	73080	77963	76567.5	3366.19	1683.09	-1818.5
PM14A	D10	Sodium dichromate	toxic anion, SO4 analog			65936	67556	66211	65637	66335	847.078		0.440463	68262	73110	63260	67917	68137.2	4024.09	2012.04	-1802.25
PM15B	B02	D-Cycloserine	wall, sphingolipid synthesis			72756	73296	72349	70717	72279.5	1111.54		0.239807	73979	77032	71197	74094	74075.5	2383.02	1191.51	-1796
PM13B	H05	Moxalactam	wall, lactam			74840	76450	73855	74122	74816.8	1165.57		0.320894	76594	79519	72593	77732	76609.5	2935.85	1467.93	-1792.75
PM18C	H06	2-Phenylphenol	DNA intercalator			76631	77336	73957	70587	74627.8	3061.87		0.55608	72387	82208	72565	78517	76419.2	4796.68	2398.34	-1791.5
PM13B	D03	Cefuroxime	wall, cephalosporin			72865	74185	72858	71048	72739	1288.47		0.320498	74313	77653	70709	75438	74528.2	2899.7	1449.85	-1789.25
PM11C	E09	Nalidixic acid	DNA unwinding, gyrase (GN), topoisomerase (GP), quinolone			71102	71428			71265	230.517		0.395713	71870	77139	68734	74423	73041.5	3588.18	1794.09	-1776.5
PM20B	A03	Amitriptyline	membrane, transport			19321	17334	15378	18731	17691	1752.7		0.149718	20106	20705	18121	18932	19466	1160.3	580.151	-1775
PM16A	D04	1-Chloro-2,4-dinitrobenzene	oxidizes sulfhydryls, depletes glutathione			26855	21543	19563	21171	22283	3166.79		0.430366	26409	22077	21312	26430	24057	2745.81	1372.91	-1774
PM17A	A08	b-Chloro-L-alanine	aa analog, alanine, aminotransferase inhibitor			61034	64763	59255	63840	62223	2535.68		0.624571	71310	66884	59073	58690	63989.2	6170.48	3085.24	-1766.25
PM17A	C09	Sulfamonomethoxine	folate antagonist			76173	76162	75692	73677	75426	1187.36		0.277202	77106	80214	73954	77470	77186	2562.66	1281.33	-1760
PM15B	G04	CCCP	respiration, ionophore, H+			38987	38105	34670	35045	36701.8	2165.2		0.304609	38417	40251	35278	39897	38460.8	2265.66	1132.83	-1759
PM20B	D10	18-Crown-6 ether	respiration, ionophore, H+			66959	65921	64947	66224	66012.8	833.518		0.450884	67297	73204	67030	63527	67764.5	4012.59	2006.29	-1751.75
PM18C	F02	Semicarbazide hydrochloride	amine oxidase inhibitor, carcinogen			72687	74517	73027	72305	73134	968.02		0.292633	74126	78402	71953	75020	74875.2	2680.79	1340.39	-1741.25
PM20B	B07	Propranolol	beta-adrenergic blocker			17023	15488	14627	13824	15240.5	1368.87		0.232216	17306	19249	14047	17288	16972.5	2156.52	1078.26	-1732
PM19	H03	Hexamminecobalt (III) Chloride	DNA synthesis			68445	63255	66848	68428	66744	2443.58		0.399731	66032	72174	66265	69408	68469.8	2910.06	1455.03	-1725.75
PM11C	E12	Nalidixic acid	DNA unwinding, gyrase (GN), topoisomerase (GP), quinolone			75095	73715			74405	975.807		0.258464	74211	78822	74421	77032	76121.5	2210.84	1105.42	-1716.5
PM20B	G01	Captan	multisite, carbamate, fungicide			20983	17398	16687	17408	18119	1938.94		0.264503	22373	19908	17509	19535	19831.2	1995.58	997.789	-1712.25
PM11C	F05	Erythromycin	protein synthesis, protein synthesis, 50S ribosomal subunit, macrolide			68288	68348			68318	42.4264		0.460834	70976	74365	64621	70126	70022	4039.53	2019.76	-1704
PM13B	A06	Dequalinium	ion channel inhibitor, K+			76596	76205	76501	74641	75985.8	911.832		0.404694	77437	81738	73317	78241	77683.2	3458.17	1729.09	-1697.5
PM11C	B10	Lomefloxacin	DNA unwinding, gyrase (GN), topoisomerase (GP), fluoroquinolone			72885	72359			72622	371.938		0.352121	73747	77903	70516	75099	74316.2	3068.3	1534.15	-1694.25
PM17A	E12	Sodium tungstate	toxic anion, molybdate analog			75969	76851	75400	73490	75427.5	1422.94		0.160536	79317	75904	76134	77117	77118	1557.53	778.763	-1690.5
PM18C	H01	5-Fluoro-5`-deoxyuridine	nucleic acid analog, pyrimidine, DNA synthesis			75368	73332	72913	71896	73377.2	1457.71		0.24268	73180	73336	76446	77306	75067	2119.11	1059.56	-1689.75
PM17A	H03	Cefsulodin	wall, cephalosporin			72406	73694	74941	71590	73157.8	1470.89		0.365767	74474	79124	72279	73482	74839.8	2993.85	1496.93	-1682
PM17A	B03	Sodium salicylate	biofilm inhibitor, anti-capsule agent, chelator, prostaglandin syntetase inhibitor, mar inducer			29413	29145	23057	16606	24555.2	6058.02		0.744487	25993	34741	16062	28151	26236.8	7736.74	3868.37	-1681.5
PM13B	D02	Cefuroxime	wall, cephalosporin			73931	73490	73527	70975	72980.8	1352		0.334541	75389	77607	70906	74744	74661.5	2787.82	1393.91	-1680.75
PM14A	E12	Sodium metaborate	toxic anion			35646	35841	30513	32579	33644.8	2567.24		0.35653	36551	36687	32139	35905	35320.5	2148.26	1074.13	-1675.75
PM18C	D03	Sodium m-arsenite	toxic anion			22430	21261	24404	15286	20845.2	3926.59		0.602095	25429	23377	15722	25551	22519.8	4640.28	2320.14	-1674.5
PM12B	G06	Sulfamethoxazole	folate antagonist, PABA analog			70907	71107			71007	141.421		0.434998	72221	76449	67739	74307	72679	3718.27	1859.14	-1672
PM13B	A10	Nickel chloride	toxic cation			76220	76692	75115	74442	75617.2	1025		0.340842	77532	80810	73763	77036	77285.2	2884.04	1442.02	-1668
PM18C	G06	Guanazole	ribonucleotide DP reductase inhibitor			77917	78720	76033	76496	77291.5	1244.79		0.270469	78295	81748	76181	79562	78946.5	2330.93	1165.46	-1655
PM15B	A09	Cefmetazole	wall, cephalosporin second generation			78536	78706	75585	75799	77156.5	1694.74		0.288234	79362	79872	75515	80465	78803.5	2238.19	1119.09	-1647
PM13B	A03	Ampicillin	DNA intercalator, inhibits RNA synthesis			75378	74805	75143	73457	74695.8	858.668		0.290665	76123	79337	73183	76714	76339.2	2525.58	1262.79	-1643.5
PM11C	D09	Nafcillin	wall, lactam			71194	71624			71409	304.056		0.401581	71520	77026	69308	74351	73051.2	3358.8	1679.4	-1642.25
PM15B	E05	Nitrofurazone	DNA damage, multiple sites, nitrofuran analog			73332	74026	71361	71100	72454.8	1445.69		0.324675	73073	77319	71198	74773	74090.8	2600.7	1300.35	-1636
PM18C	F09	Aztreonam	wall, lactam			76140	76455	77532	73733	75965	1602.92		0.4181	77360	80504	73073	79465	77600.5	3289.52	1644.76	-1635.5
PM14A	C01	Boric Acid	toxic anion			74652	74616	73782	72571	73905.2	976.083		0.239709	74189	78144	73371	76437	75535.2	2169.11	1084.55	-1630
PM13B	A09	Nickel chloride	toxic cation			78266	77406	76743	74948	76840.8	1407.47		0.398569	79217	81876	74373	78306	78443	3107.42	1553.71	-1602.25
PM17A	G03	Chlorambucil	alkylating agent, anti-cancer agent			69567	70975	69208	68812	69640.5	941.587		0.387908	68539	74986	68809	72632	71241.5	3118.51	1559.26	-1601
PM11C	E06	Enoxacin	DNA unwinding, gyrase (GN), topoisomerase (GP), quinolone			68650	70891			69770.5	1584.63		0.503841	70398	75667	66790	72625	71370	3739.89	1869.95	-1599.5
PM16A	C08	Protamine sulfate	membrane, nonspecific binding			24780	20727	16528	12585	18655	5265.54		0.754405	18138	32144	14381	16321	20246	8078.98	4039.49	-1591
PM11C	G10	Potassium tellurite	toxic anion			72475	72925			72700	318.198		0.405409	73813	77929	70102	75289	74283.2	3266.34	1633.17	-1583.25
PM14A	G10	Nitrite	toxic anion			58942	60868	58663	56164	58659.2	1930.87		0.642217	58650	66386	52752	63136	60231	5909.26	2954.63	-1571.75
PM12B	E04	2,4-Diamino-6,7-diisopropylpteridine	folate antagonist, vibriostatic agent			17875	18833			18354	677.408		0.643059	19746	28127	14012	17716	19900.2	5976.22	2988.11	-1546.25
PM15B	C07	Fusidic acid	protein synthesis, elongation factor			16745	17571	13767	13097	15295	2194.59		0.478637	17596	21264	13479	15026	16841.2	3402.46	1701.23	-1546.25
PM14A	G09	Nitrite	toxic anion			69692	69566	68664	67062	68746	1212.42		0.530219	68288	75943	66016	70909	70289	4266.72	2133.36	-1543
PM20B	D03	Proflavine	DNA intercalator, inhibits RNA synthesis			27784	34628	31956	24891	29814.8	4325.1		0.653138	33297	36123	24661	31344	31356.2	4875.62	2437.81	-1541.5
PM12B	B09	Polymyxin B	membrane, cyclic peptide			71215	71743			71479	373.352		0.484224	72033	77773	68527	73725	73014.5	3840.54	1920.27	-1535.5
PM12B	C03	Paromomycin	protein synthesis, 30S ribosomal subunit, aminoglycoside			16941	16087			16514	603.869		0.237095	17147	17689	20959	16391	18046.5	2013.31	1006.65	-1532.5
PM11C	B03	Amoxicillin	wall, lactam			71977	71618			71797.5	253.851		0.452796	71441	77831	69722	74321	73328.8	3550.92	1775.46	-1531.25
PM19	F12	Sodium caprylate	respiration, ionophore, H+			29471	26878	20192	21354	24473.8	4427.91		0.607901	30793	24847	22498	25878	26004	3491.95	1745.97	-1530.25
PM20B	A10	Benserazide	aa metabolism, aromatic amino acid decarboxylase inhibitor			81643	82107	82332	81762	81961	316.06		0.114433	82935	85153	81890	83984	83490.5	1399.72	699.859	-1529.5
PM11C	D07	Demeclocyline	subunit, tetracycline			19737	17968			18852.5	1250.87		0.689633	18247	23395	12130	27677	20362.2	6706.9	3353.45	-1509.75
PM14A	B03	9-Aminoacridine	DNA intercalator, inhibits RNA synthesis			18547	17348	12784	13042	15430.2	2949.48		0.432618	18199	18376	14127	17042	16936	1963.88	981.941	-1505.75
PM20B	A09	Benserazide	aa metabolism, aromatic amino acid decarboxylase inhibitor			77757	77754	79827	77355	78173.2	1118.55		0.195962	79469	81551	77499	80180	79674.8	1688.37	844.187	-1501.5
PM17A	C02	4-Aminopyridine	ion channel inhibitor, K+			70720	73548	73282	70797	72086.8	1537.89		0.386278	73361	77189	70518	73277	73586.2	2741.07	1370.53	-1499.5
PM13B	A11	Nickel chloride	toxic cation			76371	78147	76811	75837	76791.5	987.531		0.163466	78612	79937	76192	78417	78289.5	1552.85	776.425	-1498
PM12B	G11	L- Aspartic - - hydroxamate	tRNA synthetase			70807	70493			70650	222.032		0.393596	71244	75785	68631	72915	72143.8	3000.14	1500.07	-1493.75
PM17A	D12	Chlorpromazine	phenothiazine, anti-cholinergic, anti-psychotic, sedative			28805	32750	27242	26031	28707	2924.76		0.601958	36616	29036	26142	28984	30194.5	4489.46	2244.73	-1487.5
PM13B	H10	Tylosin	protein synthesis, 50S ribosomal subunit, macrolide			23188	27951	16616	17280	21258.8	5350.82		0.651066	22871	24924	18421	24748	22741	3026.15	1513.08	-1482.25
PM18C	E02	Sodium metasilicate	toxic anion			77357	77930	74646	73490	75855.8	2130.46		0.372459	77493	79563	74293	77993	77335.5	2211.76	1105.88	-1479.75
PM11C	C10	Minocycline	subunit, tetracycline			70682	70802			70742	84.8528		0.431716	70979	76087	68475	73322	72215.8	3252.34	1626.17	-1473.75
PM14A	G01	Chelerythrine	protein kinase C inhibitor			70256	70298	71595	71007	70789	638.313		0.548309	70282	77900	67846	72976	72251	4309.59	2154.8	-1462
PM20B	B04	Orphenadrine	anti-cholinergic			19998	19629	15264	16078	17742.2	2419.34		0.343469	20575	18356	17870	19954	19188.8	1283.21	641.604	-1446.5
PM19	G05	Dihydrostreptomycin	protein synthesis, 30S ribosomal subunit, aminoglycoside			73590	77901	73141	75156	74947	2150.42		0.446116	75618	78585	72760	78606	76392.2	2798.9	1399.45	-1445.25
PM18C	F12	Aztreonam	wall, lactam			75167	76392	71463	69675	73174.2	3135.71		0.605164	76110	76819	68309	77229	74616.8	4230.49	2115.25	-1442.5
PM13B	G11	Trifluoperazine	phenothiazine, anti-cholinergic, anti-psychotic, sedative			19885	24165	13563	13864	17869.2	5108.34		0.638662	22038	18779	16115	20281	19303.2	2508.29	1254.15	-1434
PM13B	B10	Oxolinic acid	DNA topoisomerase			73306	74700	74084	71895	73496.2	1210.33		0.484776	75770	79074	70702	74151	74924.2	3481.43	1740.71	-1428
PM18C	A07	Pyrophosphate	chelator, hydrophilic			78812	78852	78392	77466	78380.5	644.191		0.444246	79306	83434	75721	80763	79806	3215.35	1607.68	-1425.5
PM13B	C01	6-Mercaptopurine	nucleic acid analog, purine			71725	72827	73471	71761	72446	853.396		0.477499	74255	77993	69542	73680	73867.5	3460.01	1730.01	-1421.5
PM19	B12	2,4-Dinitrophenol	respiration, ionophore, H+			44900	43046	37874	39569	41347.2	3200.7		0.616211	44038	48162	38444	40416	42765	4279.29	2139.65	-1417.75
PM18C	H03	5-Fluoro-5`-deoxyuridine	nucleic acid analog, pyrimidine, DNA synthesis			77091	78880	76711	76122	77201	1188.2		0.239738	79224	79485	75977	79781	78616.8	1774.48	887.241	-1415.75
PM16A	E12	Rifamycin SV	RNA polymerase			50167	51187	49848	51154	50589	684.104		0.59939	48546	59085	50089	50274	51998.5	4787.43	2393.71	-1409.5
PM17A	H01	Cefsulodin	wall, cephalosporin			67032	69584	72369	68274	69314.8	2287.29		0.331804	71344	71639	71005	68908	70724	1238.07	619.034	-1409.25
PM14A	E01	Cefoxitin	wall, cephalosporin			73978	74529	73911	73466	73971	435.904		0.288877	74630	78057	72891	75929	75376.8	2177.56	1088.78	-1405.75
PM18C	F11	Aztreonam	wall, lactam			74524	74488	69404	72877	72823.2	2405.42		0.630053	74239	79930	68120	74582	74217.8	4828.58	2414.29	-1394.5
PM13B	C07	Doxycycline	protein synthesis, 30S ribosomal subunit, tetracycline			18752	19698	14810	16070	17332.5	2277.97		0.398098	18649	20457	15874	19927	18726.8	2047.65	1023.82	-1394.25
PM19	D10	Phenyl-methylsulfonyl-fluoride (PMSF)	protease inhibitor, serine			74912	75379	73694	73773	74439.5	837.836		0.272586	75593	77922	73149	76671	75833.8	2027.12	1013.56	-1394.25
PM20B	E06	Dodine	membrane permeability, guanidine, fungicide			43813	45315	54460	43766	46838.5	5131.67		0.879096	35467	65023	33221	59201	48228	16233	8116.51	-1389.5
PM11C	C12	Minocycline	subunit, tetracycline			37054	32358			34706	3320.57		0.672921	38081	39278	32305	34717	36095.2	3180.08	1590.04	-1389.25
PM19	C12	Cinnamic acid	respiration, ionophore, H+			29652	28147	20317	22750	25216.5	4410.22		0.62669	30346	24742	23565	27747	26600	3055.68	1527.84	-1383.5
PM13B	D04	Cefuroxime	wall, cephalosporin			73662	74386	73201	72253	73375.5	893.243		0.316405	75288	76564	71500	75671	74755.8	2235.37	1117.69	-1380.25
PM11C	E05	Enoxacin	DNA unwinding, gyrase (GN), topoisomerase (GP), quinolone			72150	72074			72112	53.7401		0.404756	72251	77094	70438	74172	73488.8	2846.27	1423.14	-1376.75
PM11C	B04	Amoxicillin	wall, lactam			73201	73620			73410.5	296.278		0.460924	73996	78965	71127	75045	74783.2	3242.61	1621.3	-1372.75
PM18C	A11	Thiamphenicol	protein synthesis, amphenicol			76667	76203	72278	69941	73772.2	3224.87		0.689537	77345	78137	66796	78281	75139.8	5577.7	2788.85	-1367.5
PM14A	D11	Sodium dichromate	toxic anion, SO4 analog			62510	64922	62915	62407	63188.5	1176.28		0.539048	65282	68936	59598	64392	64552	3843.61	1921.81	-1363.5
PM19	A03	Josamycin	protein synthesis, 50S ribosomal subunit, macrolide			19887	19431	15652	20712	18920.5	2242.57		0.564079	25445	19111	16401	20172	20282.2	3790.43	1895.21	-1361.75
PM11C	E11	Nalidixic acid	DNA unwinding, gyrase (GN), topoisomerase (GP), quinolone			69547	70816			70181.5	897.319		0.482777	71142	75264	67399	72366	71542.8	3258.67	1629.33	-1361.25
PM18C	G07	Guanazole	ribonucleotide DP reductase inhibitor			75809	76952	75931	73315	75501.8	1545.29		0.51366	77589	79868	71838	78156	76862.8	3487.1	1743.55	-1361
PM12B	C01	Paromomycin	protein synthesis, 30S ribosomal subunit, aminoglycoside			23087	22892			22989.5	137.886		0.369674	24613	26939	20809	25004	24341.2	2565.03	1282.52	-1351.75
PM20B	F05	Oxytetracycline	protein synthesis, 30S ribosomal subunit, tetracycline			53974	54676	58028	54916	55398.5	1797.99		0.392388	55254	59805	54857	57009	56731.2	2252.42	1126.21	-1332.75
PM18C	F07	Tinidazole	nitro compound, oxidizing agent, DNA damage			74692	75252	75065	72104	74278.2	1468.07		0.482807	76042	78415	71201	76712	75592.5	3093.39	1546.69	-1314.25
PM16A	E04	Streptomycin	protein synthesis, 30S ribosomal subunit, aminoglycoside			21866	17241	14020	13760	16721.8	3777.32		0.643579	22470	16202	13724	19746	18035.5	3853.2	1926.6	-1313.75
PM12B	D05	Sulfamethazine	folate antagonist, PABA analog			72303	73106			72704.5	567.807		0.493006	73154	77537	69830	75542	74015.8	3316.21	1658.11	-1311.25
PM14A	H05	Promethazine	phenothiazine, anti-cholinergic, anti-psychotic, sedative			72621	76339	73734	73487	74045.2	1601.9		0.409456	74849	78216	72345	76016	75356.5	2445.29	1222.65	-1311.25
PM18C	H04	5-Fluoro-5`-deoxyuridine	nucleic acid analog, pyrimidine, DNA synthesis			78529	78956	77080	76066	77657.8	1330.66		0.354091	78029	81643	76554	79631	78964.2	2183.59	1091.8	-1306.5
PM20B	C01	Thioridazine	respiration, uncoupler			21941	21490	19509	19959	20724.8	1173.21		0.118484	22432	22864	21618	21210	22031	752.618	376.309	-1306.25
PM16A	C02	Dichlofluanid	fungicide, phenylsulphamide			19972	17147	16221	14434	16943.5	2311.77		0.410074	19970	17818	15897	19307	18248	1807.29	903.644	-1304.5
PM13B	H07	Moxalactam	wall, lactam			75000	76079	74616	73753	74862	964.457		0.485555	75931	79445	71878	77388	76160.5	3198.29	1599.14	-1298.5
PM17A	H10	Phenylarsine oxide	tyrosine phosphatase inhibitor			72528	77675	77265	73336	75201	2646		0.557371	76547	80536	72666	76241	76497.5	3217.56	1608.78	-1296.5
PM12B	G09	L- Aspartic - - hydroxamate	tRNA synthetase			71063	72722			71892.5	1173.09		0.535558	72266	77126	69048	74258	73174.5	3398.12	1699.06	-1282
PM12B	D07	Sulfamethazine	folate antagonist, PABA analog			64527	67012			65769.5	1757.16		0.603649	66305	70500	62040	69325	67042.5	3774.17	1887.08	-1273
PM11C	D05	Demeclocyline	subunit, tetracycline			64442	66456			65449	1424.11		0.600994	69052	70132	61158	66540	66720.5	4002.01	2001	-1271.5
PM15B	C03	5,7-Dichloro-8-hydroxyquinoline	chelator, lipophilic			72939	72214	67322	68531	70251.5	2745.67		0.6925	72401	76846	64070	72773	71522.5	5360.81	2680.41	-1271
PM15B	A01	Procaine	ion channal inhibitor, Na+ (m)			67256	63824	72538	66942	67640	3614.18		0.605334	65094	71393	70776	68336	68899.8	2859.96	1429.98	-1259.75
PM11C	B05	Cloxacillin	wall, lactam			72598	73009			72803.5	290.621		0.544527	73084	78514	69697	74950	74061.2	3679.61	1839.8	-1257.75
PM19	A02	Josamycin	protein synthesis, 50S ribosomal subunit, macrolide			21376	21417	19033	20344	20542.5	1122.12		0.450814	24907	22388	18221	21631	21786.8	2759	1379.5	-1244.25
PM14A	D12	Sodium dichromate	toxic anion, SO4 analog			56945	59928	54987	56261	57030.2	2095.3		0.447143	59365	58616	55087	59983	58262.8	2189.7	1094.85	-1232.5
PM19	A06	Gallic acid	respiration, ionophore, H+			95675	95942	96631	97400	96412	772.048		0.105345	96600	98993	97320	97613	97631.5	1002.51	501.253	-1219.5
PM15B	F03	3, 4-Dimethoxybenzyl alcohol	oxidizing agent, free radical-peroxidase substrate			45097	47298	46265	34169	43207.2	6092.21		0.889717	51062	54087	21751	50767	44416.8	15184.8	7592.4	-1209.5
PM17A	E11	Sodium tungstate	toxic anion, molybdate analog			73562	75735	74315	71446	73764.5	1789.08		0.467373	77789	75005	71702	75368	74966	2502.41	1251.2	-1201.5
PM11C	E04	Cefazolin	wall, cephalosporin first generation DNA unwinding, gyrase (GN), topoisomerase (GP), fluoroquinolon			71433	72875			72154	1019.65		0.572818	72167	77560	69120	74527	73343.5	3577.79	1788.89	-1189.5
PM11C	B11	Lomefloxacin	DNA unwinding, gyrase (GN), topoisomerase (GP), fluoroquinolone			74388	73258			73823	799.031		0.505569	74306	78548	71325	75859	75009.5	3017.34	1508.67	-1186.5
PM18C	E03	Sodium metasilicate	toxic anion			74368	75924	74092	72448	74208	1423.76		0.469457	75956	77911	71668	76024	75389.8	2641.4	1320.7	-1181.75
PM12B	E06	Sulfadiazine	folate antagonist, PABA analog			71857	71394			71625.5	327.39		0.566277	72662	75935	67723	74896	72804	3652.23	1826.11	-1178.5
PM11C	E03	Cefazolin	wall, cephalosporin first generation DNA unwinding, gyrase (GN), topoisomerase (GP), fluoroquinolon			70612	70948			70780	237.588		0.586402	70533	76606	67542	73129	71952.5	3851.7	1925.85	-1172.5
PM15B	C09	1,10-Phenanthroline	chelator, Fe++, Zn++, divalent metal ions			72674	70774	63141	64756	67836.2	4603.17		0.87207	76001	74163	49858	76009	69007.8	12796	6398	-1171.5
PM14A	A11	Sanguinarine	ATPase, Na+/K+ and Mg++			20812	21555	43684	16809	25715	12159.3		0.898845	21800	46025	19240	20478	26885.8	12802.2	6401.12	-1170.75
PM14A	H03	EGTA	chelator, Ca++			74626	75822	74026	73920	74598.5	872.893		0.592817	75237	79982	70770	77081	75767.5	3861.94	1930.97	-1169
PM16A	B09	Trimethoprim	folate antagonist, dihyldrofolate reductase inhibitor			56847	67305	63775	69302	64307.2	5473.35		0.739945	65105	70951	62753	63079	65472	3797.96	1898.98	-1164.75
PM15B	F04	3, 4-Dimethoxybenzyl alcohol	oxidizing agent, free radical-peroxidase substrate			15770	16113	11831	11740	13863.5	2403.84		0.515031	16485	16739	11698	15154	15019	2320.55	1160.27	-1155.5
PM12B	B10	Polymyxin B	membrane, cyclic peptide			70545	71616			71080.5	757.311		0.577021	71298	76819	68133	72688	72234.5	3601.97	1800.99	-1154
PM11C	G11	Potassium tellurite	toxic anion			70361	70298			70329.5	44.5477		0.445321	71983	73677	67711	72513	71471	2604.61	1302.3	-1141.5
PM14A	A06	Furaltadone	nitro compound, oxidizing agent, DNA damage			76410	76366	76536	74980	76073	732.219		0.412395	76719	80085	74407	77639	77212.5	2348.58	1174.29	-1139.5
PM20B	H05	Tolylfluanid	fungicide, phenylsulphamide			50895	48360	55762	53590	52151.8	3217.62		0.614657	57022	50517	52187	53386	53278	2759.38	1379.69	-1126.25
PM13B	B09	Oxolinic acid	DNA topoisomerase			74455	75949	74767	73088	74564.8	1176.14		0.562772	75978	79967	71847	74970	75690.5	3349.76	1674.88	-1125.75
PM14A	D03	Cadmium chloride	toxic cation			21231	20233	23227	16341	20258	2892.82		0.639044	21336	25849	17328	21003	21379	3489.73	1744.87	-1121
PM13B	H03	Cupric chloride	toxic cation			50158	52148	48275	48624	49801.2	1765.4		0.5035	51786	47156	51798	52931	50917.8	2564.67	1282.34	-1116.5
PM12B	D06	Sulfamethazine	folate antagonist, PABA analog			70823	72346			71584.5	1076.92		0.593582	71791	76264	68197	74547	72699.8	3522.16	1761.08	-1115.25
PM17A	E04	Niaproof	membrane, detergent, anionic			14311	14440	10298	10277	12331.5	2360.81		0.502705	15141	14336	10657	13571	13426.2	1954.29	977.143	-1094.75
PM20B	E12	Hexachlorophene	membrane, electron transport			20331	20652	15597	16156	18184	2677.44		0.572968	22224	19175	16104	19607	19277.5	2508.12	1254.06	-1093.5
PM11C	G04	Ceftriaxone	wall, cephalosporin third generation			72762	73441			73101.5	480.126		0.585222	72667	78440	70228	75435	74192.5	3541.63	1770.82	-1091
PM14A	H04	EGTA	chelator, Ca++			74054	75414	74316	73412	74299	834.727		0.479935	75128	78236	71961	76196	75380.2	2618.88	1309.44	-1081.25
PM11C	G05	Gentamicin	protein synthesis, 30S ribosomal subunit, aminoglycoside			73696	74660			74178	681.651		0.598213	73661	79289	71147	76915	75253	3579.82	1789.91	-1075
PM12B	E07	Sulfadiazine	folate antagonist, PABA analog			64137	66481			65309	1657.46		0.728299	66036	69879	59147	70436	66374.5	5200.28	2600.14	-1065.5
PM14A	C12	Sodium cyanate	toxic anion			56243	57586	54963	56508	56325	1077.86		0.370981	55379	58727	59190	56245	57385.2	1860.34	930.171	-1060.25
PM19	F11	Sodium caprylate	respiration, ionophore, H+			24976	21922	16443	18347	20422	3791.52		0.663447	24305	20430	18630	22495	21465	2465.42	1232.71	-1043
PM15B	D06	Domiphen bromide	membrane, detergent, cationic, fungiside			68915	70414	67045	65541	67978.8	2130.85		0.757932	71171	73787	60377	70749	69021	5917.26	2958.63	-1042.25
PM15B	G03	CCCP	respiration, ionophore, H+			28803	26468	27695	30799	28441.2	1838.52		0.515487	26843	31868	31070	28152	29483.2	2376.83	1188.41	-1042
PM11C	H12	Ofloxacin	DNA unwinding, gyrase (GN), topoisomerase (GP), fluoroquinolone			70297	71539			70918	878.227		0.301633	72141	72365	70661	72655	71955.5	888.281	444.141	-1037.5
PM12B	G10	L- Aspartic - - hydroxamate	tRNA synthetase			69613	71571			70592	1384.52		0.654141	70623	76053	66990	72847	71628.2	3811.72	1905.86	-1036.25
PM11C	G03	Ceftriaxone	wall, cephalosporin third generation			72146	72799			72472.5	461.741		0.604909	72198	77787	69430	74610	73506.2	3552.95	1776.48	-1033.75
PM19	E05	D,L-Thioctic acid	oxidizing agent			70000	73452	68564	68089	70026.2	2424.02		0.47831	71861	70862	69626	71882	71057.8	1066.59	533.294	-1031.5
PM14A	F12	Sodium metavanadate	toxic anion, PO4 analog			19100	19963	13082	13898	16510.8	3521.6		0.641805	19870	18244	14602	17435	17537.8	2203.59	1101.79	-1027
PM17A	B01	Sodium salicylate	biofilm inhibitor, anti-capsule agent, chelator, prostaglandin syntetase inhibitor, mar inducer			69855	73323	72874	71471	71880.8	1563.99		0.472162	72587	75976	71397	71624	72896	2117.14	1058.57	-1015.25
PM13B	F11	Thallium (I) acetate	toxic cation			27096	21686	19850	14069	20675.2	5371.88		0.750642	23542	21706	17917	23594	21689.8	2664.01	1332.01	-1014.5
PM13B	G06	Manganese (II) chloride	toxic cation			82376	81007	78062	79703	80287	1841.56		0.599139	80972	85615	78348	80248	81295.8	3084.79	1542.39	-1008.75
PM17A	C01	4-Aminopyridine	ion channel inhibitor, K+			73767	76258	74880	73527	74608	1247.98		0.52696	74652	79391	73224	75197	75616	2650.61	1325.3	-1008
PM14A	F01	Chloramphenicol	protein synthesis, amphenicol			73109	74266	74130	73652	73789.2	524.398		0.510982	73060	77867	72122	76114	74790.8	2666.59	1333.29	-1001.5
PM17A	A02	D-Serine	inhibits 3PGA dehydrogenase (L-serine and pantothenate synthesis)			72513	72338	73910	71256	72504.2	1089.64		0.532574	73481	77346	71429	71758	73503.5	2715.12	1357.56	-999.25
PM19	C02	Chlorhexidine	membrane, electron transport			75713	75164	73960	73619	74614	987.934		0.45648	74345	77559	73137	77391	75608	2212.58	1106.29	-994
PM12B	C11	D,L-Serine hydroxamate	tRNA synthetase			67276	68215			67745.5	663.973		0.569863	68844	72369	64968	68762	68735.8	3022.63	1511.31	-990.25
PM19	D09	Phenyl-methylsulfonyl-fluoride (PMSF)	protease inhibitor, serine			75405	75927	75301	74342	75243.8	660.622		0.411565	75528	77863	73676	77861	76232	2028.35	1014.17	-988.25
PM13B	F10	Thallium (I) acetate	toxic cation			39301	47360	36309	31715	38671.2	6579.28		0.915998	23097	55406	28488	51630	39655.2	16231.3	8115.64	-984
PM17A	F12	Tannic acid	antimicrobial, from plants			94543	93961	94905	94179	94397	415.131		0.0245534	94655	95791	95455	95615	95379	501.794	250.897	-982
PM17A	D04	Oxycarboxin	respiratory enzymes, carboxamide, fungicide			17389	21289	14024	12037	16184.8	4056.94		0.762064	22087	19394	11400	15764	17161.2	4632.94	2316.47	-976.5
PM14A	H08	Promethazine	phenothiazine, anti-cholinergic, anti-psychotic, sedative			19799	20687	14121	14668	17318.8	3403.37		0.667735	20117	20721	14984	17356	18294.5	2648.87	1324.44	-975.75
PM12B	C09	D,L-Serine hydroxamate	tRNA synthetase			70730	72134			71432	992.778		0.62857	71625	76324	68166	73501	72404	3422.34	1711.17	-972
PM18C	C09	Pentachlorophenol	respiration, ionophore, H+			74665	76660	74698	73931	74988.5	1169.22		0.370146	75737	76428	73906	77757	75957	1603.83	801.917	-968.5
PM19	C05	Umbelliferone	DNA intercalator			75473	75231	73861	73219	74446	1083.01		0.516429	73238	77606	73281	77494	75404.8	2477.61	1238.8	-958.75
PM17A	E10	Sodium tungstate	toxic anion, molybdate analog			74844	75732	73052	71587	73803.8	1851.07		0.491905	75747	76051	72034	75214	74761.5	1850.95	925.474	-957.75
PM11C	G07	Gentamicin	protein synthesis, 30S ribosomal subunit, aminoglycoside			70642	71787			71214.5	809.637		0.714678	69066	77741	67762	74069	72159.5	4608.22	2304.11	-945
PM16A	H09	Sorbic Acid	respiration, ionophore, H+			75149	75649	75554	75629	75495.2	234.427		0.458858	77695	78192	73296	76540	76430.8	2201.43	1100.72	-935.5
PM14A	G03	Chelerythrine	protein kinase C inhibitor			22352	19123	43989	16637	25525.2	12529.6		0.911394	39833	27759	16426	21818	26459	10045.8	5022.9	-933.75
PM11C	H11	Ofloxacin	DNA unwinding, gyrase (GN), topoisomerase (GP), fluoroquinolone			74647	74821			74734	123.037		0.421792	75182	76773	73074	77632	75665.2	2003.61	1001.8	-931.25
PM16A	C03	Dichlofluanid	fungicide, phenylsulphamide			17948	14842	11586	11697	14018.2	3023.55		0.625208	16929	14176	12762	15891	14939.5	1842.81	921.407	-921.25
PM17A	D01	Oxycarboxin	respiratory enzymes, carboxamide, fungicide			70419	72491	71236	69760	70976.5	1176.4		0.462321	70642	74459	70047	72442	71897.5	1988.16	994.082	-921
PM19	B09	2,4-Dinitrophenol	respiration, ionophore, H+			76954	76202	76115	74740	76002.8	922.264		0.322502	76147	77795	75361	78391	76923.5	1409.19	704.594	-920.75
PM19	F05	Blasticidin S	protein synthesis			70551	71676	70662	68848	70434.2	1172.41		0.655647	71080	74092	66380	73838	71347.5	3581.55	1790.77	-913.25
PM13B	G05	Manganese (II) chloride	toxic cation			74243	77141	76118	74875	75594.2	1292.28		0.678583	76412	81636	72418	75540	76501.5	3828.43	1914.21	-907.25
PM19	B10	2,4-Dinitrophenol	respiration, ionophore, H+			75544	76504	73969	75144	75290.2	1049.55		0.513245	73291	77958	75379	78160	76197	2314.34	1157.17	-906.75
PM17A	E02	Niaproof	membrane, detergent, anionic			16064	15792	12073	12576	14126.2	2093.54		0.544757	16068	16371	12376	15257	15018	1823.04	911.519	-891.75
PM19	F02	Phenethicillin	wall, lactam			70235	71447	69779	68587	70012	1182.35		0.592316	70964	72920	66910	72787	70895.2	2802.69	1401.35	-883.25
PM19	H11	Polymyxin B	membrane, cyclic peptide			75627	74872	72090	73884	74118.2	1528.96		0.538703	75899	77520	73353	73121	74973.2	2113.37	1056.68	-855
PM12B	E05	Sulfadiazine	folate antagonist, PABA analog			71919	73667			72793	1236.02		0.685076	72453	77529	69439	75159	73645	3487.55	1743.77	-852
PM12B	B11	Polymyxin B	membrane, cyclic peptide			69926	70608			70267	482.247		0.650999	69718	75079	67454	72138	71097.2	3271.75	1635.88	-830.25
PM19	B03	Methyltrioctylammonium chloride	membrane, detergent, cationic			71050	70362	71720	68496	70407	1389.41		0.626095	68790	74366	68889	72882	71231.8	2828.28	1414.14	-824.75
PM17A	A04	D-Serine	inhibits 3PGA dehydrogenase (L-serine and pantothenate synthesis)			18619	19838	15614	15266	17334.2	2247.69		0.700581	22796	16835	14948	18033	18153	3345.69	1672.85	-818.75
PM11C	B02	Amoxicillin	wall, lactam			71776	72571			72173.5	562.15		0.654421	72112	76758	69133	73923	72981.5	3199.76	1599.88	-808
PM11C	G12	Potassium tellurite	toxic anion			72886	72147			72516.5	522.552		0.308488	72142	74496	72518	74129	73321.2	1164.52	582.261	-804.75
PM12B	C10	D,L-Serine hydroxamate	tRNA synthetase			68009	69063			68536	745.291		0.698583	68927	73789	64927	69685	69332	3631.23	1815.62	-796
PM17A	G02	Chlorambucil	alkylating agent, anti-cancer agent			72767	72539	71024	69817	71536.8	1383.05		0.616457	71661	76037	70578	70959	72308.8	2525.65	1262.83	-772
PM17A	E07	Compound 48/80	cyclic AMP phosphodiesterase inhibitor			17834	20420	16315	14329	17224.5	2568.65		0.73976	22745	17262	14102	17865	17993.5	3571.75	1785.87	-769
PM15B	H08	Hydroxyurea	ribonucleotide DP reductase, antifolate (inhibits thymine and methionine synthesis)			24478	25137	38877	20926	27354.5	7901.16		0.88774	28747	34429	19350	29880	28101.5	6329.97	3164.99	-747
PM16A	A11	5-Chloro-7-iodo-8-hydroxyquinoline	chelator, lipophilic			35857	25345	26951	20434	27146.8	6434.65		0.8605	29670	32520	20936	28446	27893	4942.08	2471.04	-746.25
PM19	A12	Coumarin	DNA intercalator			34617	28398	31702	29206	30980.8	2802.55		0.731738	35744	31990	28944	30176	31713.5	2963.97	1481.99	-732.75
PM19	F01	Phenethicillin	wall, lactam			73279	73324	74422	72620	73411.2	746.725		0.334003	73392	75009	72944	75186	74132.8	1131.22	565.611	-721.5
PM19	H02	Hexamminecobalt (III) Chloride	DNA synthesis			72993	71044	70817	71729	71645.8	978.254		0.505059	70902	73030	71016	74494	72360.5	1725.78	862.89	-714.75
PM11C	E07	Enoxacin	DNA unwinding, gyrase (GN), topoisomerase (GP), quinolone			72198	71380			71789	578.413		0.7072	71526	76615	68535	73328	72501	3380.76	1690.38	-712
PM20B	A11	Benserazide	aa metabolism, aromatic amino acid decarboxylase inhibitor			88715	86315	88268	88393	87922.8	1088.25		0.312516	88855	89265	87942	88419	88620.2	569.015	284.508	-697.5
PM15B	G01	CCCP	respiration, ionophore, H+			29295	26336	24326	33526	28370.8	3997.13		0.863964	29886	33092	19512	33775	29066.2	6591.27	3295.64	-695.5
PM20B	G02	Captan	multisite, carbamate, fungicide			19649	17809	15490	15438	17096.5	2029.32		0.662851	20600	17181	15277	18080	17784.5	2211.04	1105.52	-688
PM16A	C11	Cetylpyridinium chloride	membrane, detergent, cationic			48523	52777	48313	38854	47116.8	5879.91		0.930179	51595	59049	28207	52356	47801.8	13485.6	6742.8	-685
PM15B	F07	Oleandomycin	protein synthesis, 50S ribosomal subunit, macrolide			56505	57931	52650	46599	53421.2	5065.74		0.899867	61687	59146	41774	53784	54097.8	8851.64	4425.82	-676.5
PM12B	H03	Spiramycin	protein synthesis, 50S ribosomal subunit, macrolide			19681	20219			19950	380.423		0.685858	22186	22057	16213	21988	20611	2933.15	1466.57	-661
PM11C	H05	Kanamycin	protein synthesis, 30S ribosomal subunit, aminoglycoside			74200	76246			75223	1446.74		0.731455	74818	78688	72329	77662	75874.2	2875.05	1437.52	-651.25
PM14A	F04	Chloramphenicol	protein synthesis, amphenicol			71704	71200	69980	66656	69885	2271.08		0.860707	72014	74980	60962	74173	70532.2	6501.87	3250.93	-647.25
PM15B	D01	Phleomycin	DNA damage, oxidative, ionizing ratiation			72041	72783	74196	72092	72778	1004.08		0.479437	73512	74330	71454	74396	73423	1372.86	686.432	-645
PM18C	E04	Sodium metasilicate	toxic anion			74485	74326	74880	75183	74718.5	387.479		0.573772	74003	77780	73436	76212	75357.8	2010.43	1005.22	-639.25
PM20B	F04	4-Hydroxycoumarin	DNA intercalator			18516	17363	15084	14179	16285.5	2001.42		0.648104	19215	16001	15334	17117	16916.8	1699.58	849.792	-631.25
PM19	C10	Cinnamic acid	respiration, ionophore, H+			73813	73923	72255	71056	72761.8	1368.7		0.680461	71805	75429	70679	75657	73392.5	2527.09	1263.54	-630.75
PM17A	F02	Lithium chloride	toxic cation			70935	72049	70491	69961	70859	887.638		0.476912	72197	72446	69469	71824	71484	1367.44	683.718	-625
PM13B	F02	Cesium chloride	toxic cation			70280	71207	69109	67632	69557	1543.97		0.711344	70786	72957	66424	70524	70172.8	2726.7	1363.35	-615.75
PM11C	A02	Amikacin	protein synthesis, 30S ribosomal subunit, aminoglycoside			72236	73897			73066.5	1174.5		0.706275	71608	76125	71373	75620	73681.5	2540.15	1270.07	-615
PM12B	A02	Penicillin G	wall, lactam			74048	73994			74021	38.1838		0.623361	73849	77451	72105	75135	74635	2250.82	1125.41	-614
PM11C	H09	Ofloxacin	DNA unwinding, gyrase (GN), topoisomerase (GP), fluoroquinolone			74700	76950			75825	1590.99		0.76743	74830	79364	72886	78648	76432	3090.19	1545.09	-607
PM15B	C01	5,7-Dichloro-8-hydroxyquinoline	chelator, lipophilic			76213	72834	73130	71706	73470.8	1928.37		0.730905	73463	77240	70739	74854	74074	2715.85	1357.92	-603.25
PM19	C01	Chlorhexidine	membrane, electron transport			76616	76672	75827	76462	76394.2	388.45		0.533423	77875	78334	74581	77173	76990.8	1675.94	837.97	-596.5
PM16A	B11	Trimethoprim	folate antagonist, dihyldrofolate reductase inhibitor			56890	62787	58911	61289	59969.2	2600.2		0.867662	54817	68693	58263	60390	60540.8	5900.04	2950.02	-571.5
PM14A	F09	Sodium metavanadate	toxic anion, PO4 analog			17525	16475	10719	11557	14069	3428.58		0.792587	16163	16269	11369	14756	14639.2	2286.63	1143.32	-570.25
PM13B	A02	Ampicillin	DNA intercalator, inhibits RNA synthesis			75531	73644	74972	74131	74569.5	843.667		0.62725	75439	77643	72831	74638	75137.8	1994.82	997.408	-568.25
PM19	B08	Harmane	imidazoline binding sites, agonist			23241	18508	14917	14733	17849.8	3992.24		0.84453	22578	15864	15053	20095	18397.5	3557.26	1778.63	-547.75
PM18C	G08	Guanazole	ribonucleotide DP reductase inhibitor			69510	71848	65046	63781	67546.2	3776.67		0.901167	69112	71093	57625	74520	68087.5	7324.02	3662.01	-541.25
PM12B	H02	Spiramycin	protein synthesis, 50S ribosomal subunit, macrolide			21018	21939			21478.5	651.245		0.76099	23689	23073	17524	23688	21993.5	2993.76	1496.88	-515
PM12B	A11	Carbenicillin	wall, lactam			73985	74585			74285	424.264		0.700679	73625	77650	72387	75462	74781	2292.2	1146.1	-496
PM12B	G07	Sulfamethoxazole	folate antagonist, PABA analog			65220	68441			66830.5	2277.59		0.878058	67815	70515	59983	70979	67323	5088.32	2544.16	-492.5
PM12B	C02	Paromomycin	protein synthesis, 30S ribosomal subunit, aminoglycoside			19973	18991			19482	694.379		0.714068	20714	21689	16814	20573	19947.5	2147.12	1073.56	-465.5
PM17A	E01	Niaproof	membrane, detergent, anionic			19486	26586	15640	15679	19347.8	5151.65		0.902821	20301	26828	14850	17273	19813	5181.1	2590.55	-465.25
PM17A	F03	Lithium chloride	toxic cation			65568	66689	65126	66442	65956.2	733.241		0.684913	68297	66573	63669	67126	66416.2	1967.48	983.739	-460
PM19	B02	Methyltrioctylammonium chloride	membrane, detergent, cationic			72265	72456	73019	71065	72201.2	822.342		0.762039	70215	74958	70623	74774	72642.5	2573.97	1286.99	-441.25
PM20B	F03	4-Hydroxycoumarin	DNA intercalator			31378	26322	39610	22699	30002.2	7327.65		0.928585	33545	32849	21947	33404	30436.2	5667.47	2833.73	-434
PM14A	H07	Promethazine	phenothiazine, anti-cholinergic, anti-psychotic, sedative			18707	19085	13521	14183	16374	2928.74		0.835717	18449	18607	14755	15241	16763	2048.7	1024.35	-389
PM17A	H02	Cefsulodin	wall, cephalosporin			73229	73151	75695	72914	73747.2	1305.39		0.848209	73305	79256	72695	71271	74131.8	3520.87	1760.44	-384.5
PM12B	A03	Penicillin G	wall, lactam			75189	76148			75668.5	678.115		0.797477	74994	78284	72871	78052	76050.2	2596.15	1298.07	-381.75
PM14A	C04	Boric Acid	toxic anion			18973	18176	14646	12966	16190.2	2855.84		0.836274	18509	16649	14240	16823	16555.2	1756.7	878.351	-365
PM11C	H10	Ofloxacin	DNA unwinding, gyrase (GN), topoisomerase (GP), fluoroquinolone			75772	76805			76288.5	730.441		0.816487	75073	79302	73716	78493	76646	2678.62	1339.31	-357.5
PM20B	B03	Orphenadrine	anti-cholinergic			16909	15853	12884	15229	15218.8	1703.95		0.761879	17366	14317	14638	15952	15568.2	1391.66	695.83	-349.5
PM11C	H03	Cephalothin	wall, cephalosporin first generation			75148	76604			75876	1029.55		0.820042	74713	78660	73619	77890	76220.5	2434.39	1217.19	-344.5
PM11C	D03	Capreomycin	protein synthesis, 30S ribosomal subunit, tetracycline			22669	14657			18663	5665.34		0.963469	14775	35876	10873	14488	19003	11388	5693.98	-340
PM15B	B01	D-Cycloserine	wall, sphingolipid synthesis			75907	73309	77818	74713	75436.8	1909.85		0.800221	74436	77879	74351	76435	75775.2	1701.29	850.643	-338.5
PM17A	E03	Niaproof	membrane, detergent, anionic			14846	14868	12316	12054	13521	1546.41		0.796015	14820	15439	11162	13985	13851.5	1889.39	944.695	-330.5
PM11C	H01	Cephalothin	wall, cephalosporin first generation			71442	67376			69409	2875.1		0.915086	64867	71987	69214	72839	69726.8	3590.49	1795.25	-317.75
PM19	B05	Harmane	imidazoline binding sites, agonist			73410	74461	73104	71437	73103	1253.52		0.80974	72083	74587	71287	75683	73410	2067.2	1033.6	-307
PM14A	F11	Sodium metavanadate	toxic anion, PO4 analog			18141	18175	11755	12818	15222.2	3417.61		0.89099	17904	16196	12343	15635	15519.5	2327.16	1163.58	-297.25
PM16A	A02	Cefotaxime	wall, cephalosporin			52362	58182	65532	66311	60596.8	6599.28		0.96072	48222	66421	64103	64748	60873.5	8490.71	4245.36	-276.75
PM18C	H05	2-Phenylphenol	DNA intercalator			77702	79332	78433	78935	78600.5	702.932		0.780827	77789	80836	77483	79300	78852	1542.84	771.421	-251.5
PM18C	E10	Antimony (III) chloride	toxic cation			27343	28232	25970	22249	25948.5	2636.02		0.924562	30350	22848	22278	29309	26196.2	4223.2	2111.6	-247.75
PM11C	E02	Cefazolin	wall, cephalosporin first generation DNA unwinding, gyrase (GN), topoisomerase (GP), fluoroquinolon			70286	71691			70988.5	993.485		0.893915	69946	75164	67724	72108	71235.5	3172.16	1586.08	-247
PM15B	E01	Alexidine	membrane, biguanide, electron transport			72496	72898	75545	72971	73477.5	1394.07		0.80821	73855	74400	71961	74632	73712	1211.91	605.956	-234.5
PM20B	H09	Troleandomycin	protein synthesis, 50S ribosomal subunit, macrolide			21616	18903	16771	14726	18004	2950.72		0.935016	23604	18526	12576	18232	18234.5	4506.85	2253.43	-230.5
PM11C	G02	Ceftriaxone	wall, cephalosporin third generation			72715	73102			72908.5	273.65		0.894273	72144	76510	69219	74681	73138.5	3167.43	1583.71	-230
PM19	E12	Lawsone	oxidizing agent			72246	71641	69883	70557	71081.8	1061.54		0.893579	71798	74165	71072	68069	71276	2512.98	1256.49	-194.25
PM15B	F01	3, 4-Dimethoxybenzyl alcohol	oxidizing agent, free radical-peroxidase substrate			66852	67698	73687	68203	69110	3101.82		0.934989	68790	73234	66380	68754	69289.5	2861.27	1430.63	-179.5
PM14A	H09	Sodium orthovanadate	toxic anion, PO4 analog			18252	18081	10871	11579	14695.8	4018.69		0.943584	17037	16824	11817	13810	14872	2513.85	1256.93	-176.25
PM17A	B09	Ethionamide	anti-tuberculosic			57670	54212	51541	45709	52283	5050.04		0.979109	60170	63735	39072	46854	52457.8	11507	5753.52	-174.75
PM18C	H02	5-Fluoro-5`-deoxyuridine	nucleic acid analog, pyrimidine, DNA synthesis			77215	78386	76940	75936	77119.2	1007.64		0.821036	77229	77841	76048	77993	77277.8	883.835	441.918	-158.5
PM15B	F08	Oleandomycin	protein synthesis, 50S ribosomal subunit, macrolide			19523	22216	28252	18660	22162.8	4332.8		0.962	21839	28923	18138	20383	22320.8	4657.33	2328.66	-158
PM15B	C08	Fusidic acid	protein synthesis, elongation factor			30951	30112	27228	25541	28458	2514.79		0.929958	30760	28234	26284	29130	28602	1865.86	932.93	-144
PM12B	A09	Carbenicillin	wall, lactam			75742	76111			75926.5	260.922		0.930203	75672	78831	72037	77738	76069.5	2990.48	1495.24	-143
PM20B	G12	8-Hydroxyquinoline	chelator, lipophilic			23668	22463	16666	17486	20070.8	3508.86		0.964449	23505	24632	13973	18734	20211	4881.59	2440.8	-140.25
PM11C	H02	Cephalothin	wall, cephalosporin first generation			74726	77103			75914.5	1680.79		0.94456	73487	79062	73870	77787	76051.5	2793.48	1396.74	-137
PM13B	B01	Azlocillin	wall, lactam			78022	74084	77147	76072	76331.2	1697.2		0.927159	76611	79329	73837	76088	76466.2	2256.27	1128.14	-135
PM12B	H04	Spiramycin	protein synthesis, 50S ribosomal subunit, macrolide			18639	18948			18793.5	218.496		0.935023	20955	20001	14503	20244	18925.8	2976.16	1488.08	-132.25
PM13B	E01	Cytosine arabinoside	nucleic acid analog, pyrimidine			75101	73622	75108	73711	74385.5	831.029		0.919929	74935	77242	71856	74020	74513.2	2230.71	1115.36	-127.75
PM20B	E04	Crystal Violet	respiration, uncoupler			65030	63633	63394	62532	63647.2	1036.04		0.865834	65045	63036	63160	63837	63769.5	920.32	460.16	-122.25
PM19	C04	Chlorhexidine	membrane, electron transport			63861	59855	59185	55677	59644.5	3355.36		0.983856	70831	48538	54014	65663	59761.5	10269.1	5134.54	-117
PM12B	F06	Sulfathiazole	folate antagonist, PABA analog			65524	68053			66788.5	1788.27		0.966525	68106	69093	60236	70182	66904.2	4525.63	2262.82	-115.75
PM15B	A12	Cefmetazole	wall, cephalosporin second generation			73232	74937	75625	73048	74210.5	1269.84		0.920363	73666	76809	73142	73665	74320.5	1677.25	838.627	-110
PM20B	D04	Proflavine	DNA intercalator, inhibits RNA synthesis			34909	33611	32092	31647	33064.8	1489.51		0.927112	34947	32739	31456	33515	33164.2	1460.61	730.307	-99.5
PM11C	H08	Kanamycin	protein synthesis, 30S ribosomal subunit, aminoglycoside			21227	18968			20097.5	1597.35		0.965096	21122	23355	15848	20427	20188	3151.45	1575.73	-90.5
PM11C	C03	Bleomycin	DNA damage, oxidative, ionizing ratiation			63283	58535			60909	3357.34		0.991303	47300	77373	59210	60062	60986.2	12380.7	6190.37	-77.25
PM12B	F07	Sulfathiazole	folate antagonist, PABA analog			59131	62930			61030.5	2686.3		0.982039	62030	61711	54085	66605	61107.8	5188.23	2594.12	-77.25
PM14A	G12	Nitrite	toxic anion			22122	22265	13535	16042	18491	4396.47		0.979206	22716	18531	14988	18025	18565	3179.02	1589.51	-74
PM11C	B01	Amoxicillin	wall, lactam			75662	74834			75248	585.484		0.948653	74637	77190	73254	76174	75313.8	1728.28	864.142	-65.75
PM12B	B12	Polymyxin B	membrane, cyclic peptide			72658	72887			72772.5	161.927		0.947621	72158	73987	70681	74516	72835.5	1756.03	878.014	-63
PM20B	B11	Tetrazolium violet	respiration, uncoupler			36436	36690	33654	36954	35933.5	1534.31		0.961894	36950	33342	36067	37617	35994	1878.52	939.259	-60.5
PM20B	H03	Patulin	microtubulin polymerization inhibitor, antifungal			43954	45139	53729	43288	46527.5	4861.65		0.990172	51947	43866	38943	51559	46578.8	6305.68	3152.84	-51.25
PM13B	D09	Rolitetracycline	protein synthesis, 30S ribosomal subunit, tetracycline			67015	70572	70721	47863	64042.8	10921.7		0.994446	72547	58905	68340	56573	64091.2	7593.26	3796.63	-48.5
PM11C	G01	Ceftriaxone	wall, cephalosporin third generation			71044	71647			71345.5	426.385		0.986916	68798	74245	69982	72446	71367.8	2447.11	1223.56	-22.25
PM18C	A08	Pyrophosphate	chelator, hydrophilic			78835	79222	79187	76324	78392	1389.7		0.989578	80793	77743	75372	79736	78411	2388.26	1194.13	-19
PM19	A05	Gallic acid	respiration, ionophore, H+			90077	89856	90919	90015	90216.8	477.329		0.992041	85637	92726	90823	91750	90234	3161.63	1580.81	-17.25
PM12B	H05	Rifampicin	RNA polymerase			75979	76017			75998	26.8701		0.990377	75328	77748	72749	78233	76014.5	2520.68	1260.34	-16.5
PM12B	F08	Sulfathiazole	folate antagonist, PABA analog			53554	61719			57636.5	5773.53		0.997757	60108	58670	48416	63417	57652.8	6470.63	3235.32	-16.25
PM19	H09	Polymyxin B	membrane, cyclic peptide			72626	68670	76161	75301	73189.5	3368.07		0.999737	75024	76981	74434	66323	73190.5	4705.97	2352.99	-1
PM12B	E02	2,4-Diamino-6,7-diisopropylpteridine	folate antagonist, vibriostatic agent			17481	17240			17360.5	170.413		0.999845	18652	18437	13818	18534	17360.2	2363.14	1181.57	0.25
PM17A	G01	Chlorambucil	alkylating agent, anti-cancer agent			70178	70545	70479	69089	70072.8	675.006		0.988789	71320	75558	67305	65975	70039.5	4324.01	2162	33.25
PM20B	C08	Atropine	acetylcholine receptor, antagonist			14158	13749	10693	11123	12430.8	1774.93		0.963981	13975	12137	10662	12737	12377.8	1376.23	688.115	53
PM11C	H04	Cephalothin	wall, cephalosporin first generation			76493	77657			77075	823.072		0.974274	74731	80433	74119	78790	77018.2	3078.79	1539.39	56.75
PM12B	A10	Carbenicillin	wall, lactam			75758	76662			76210	639.225		0.971537	75916	78934	72250	77509	76152.2	2878.79	1439.39	57.75
PM20B	B09	Tetrazolium violet	respiration, uncoupler			30845	34264	30509	31895	31878.2	1696.52		0.957647	32360	32334	29625	32944	31815.8	1487.41	743.703	62.5
PM14A	F10	Sodium metavanadate	toxic anion, PO4 analog			18404	17704	11957	12656	15180.2	3342.81		0.976337	17183	16380	11710	15192	15116.2	2413.63	1206.81	64
PM19	G09	Hydroxylamine	DNA damage, mutagen, antifolate (inhibits thymine and methionine synthesis)			75321	75009	78180	72899	75352.2	2170.51		0.971961	77747	79191	72655	71494	75271.8	3768.56	1884.28	80.5
PM11C	D08	Demeclocyline	subunit, tetracycline			18858	17468			18163	982.878		0.95986	19586	20521	14357	17861	18081.2	2716.32	1358.16	81.75
PM20B	H12	Troleandomycin	protein synthesis, 50S ribosomal subunit, macrolide			23014	21679	15595	16669	19239.2	3655.49		0.973216	23216	18660	16014	18736	19156.5	2987.65	1493.83	82.75
PM14A	H10	Sodium orthovanadate	toxic anion, PO4 analog			16325	17422	10462	10771	13745	3642.32		0.962161	16197	14309	10862	13186	13638.5	2229.29	1114.64	106.5
PM13B	G07	Manganese (II) chloride	toxic cation			71512	77228	78711	75984	75858.8	3104.84		0.965786	77445	80806	71691	73026	75742	4176.58	2088.29	116.75
PM15B	C06	Fusidic acid	protein synthesis, elongation factor			19846	19214	21666	13272	18499.5	3636.71		0.964831	22447	20771	14443	15851	18378	3836.37	1918.18	121.5
PM12B	E03	2,4-Diamino-6,7-diisopropylpteridine	folate antagonist, vibriostatic agent			17840	17964			17902	87.6812		0.91812	19526	18890	14622	18081	17779.8	2186.64	1093.32	122.25
PM19	C09	Cinnamic acid	respiration, ionophore, H+			75888	76236	73366	74342	74958	1343.14		0.927024	72389	77635	72557	76661	74810.5	2729.11	1364.55	147.5
PM12B	D01	Sisomicin	protein synthesis, 30S ribosomal subunit, aminoglycoside			74949	74894			74921.5	38.8909		0.829242	73412	76256	73948	75451	74766.8	1315.52	657.759	154.75
PM11C	A04	Amikacin	protein synthesis, 30S ribosomal subunit, aminoglycoside			16712	17229			16970.5	365.574		0.919448	17463	19937	12741	17077	16804.5	2990.68	1495.34	166
PM11C	F02	Chloramphenicol	protein synthesis			69749	70529			70139	551.543		0.922146	69569	73125	65508	71638	69960	3306.87	1653.43	179
PM18C	C12	Pentachlorophenol	respiration, ionophore, H+			21338	20717	15623	17860	18884.5	2649.82		0.915871	19872	20615	15180	19080	18686.8	2420.39	1210.2	197.75
PM14A	E11	Sodium metaborate	toxic anion			26669	26356	23981	21250	24564	2514.28		0.900368	26898	23338	20768	26263	24316.8	2828.56	1414.28	247.25
PM15B	B10	5,7-Dichloro-8-hydroxy-quinaldine	chelator, lipophilic			69652	68672	61062	62534	65480	4312.47		0.971027	74849	69822	47431	68817	65229.8	12155.7	6077.85	250.25
PM12B	E01	2,4-Diamino-6,7-diisopropylpteridine	folate antagonist, vibriostatic agent			22161	22683			22422	369.11		0.875712	21863	24116	17579	24993	22137.8	3312.78	1656.39	284.25
PM12B	F04	Tobramycin	protein synthesis, 30S ribosomal subunit, aminoglycoside			17373	17055			17214	224.86		0.821742	18169	18582	13473	17472	16924	2345.83	1172.91	290
PM11C	F11	Neomycin	protein synthesis, 30S ribosomal subunit, aminoglycoside			23406	20923			22164.5	1755.75		0.878962	23745	23087	17857	22761	21862.5	2701.51	1350.76	302
PM19	E03	FCCP	respiration, ionophore, H+			22167	24385	19713	20317	21645.5	2103.67		0.829591	22685	20590	19064	22983	21330.5	1848.49	924.247	315
PM19	G10	Hydroxylamine	DNA damage, mutagen, antifolate (inhibits thymine and methionine synthesis)			77097	78197	75124	75498	76479	1429.67		0.774017	75585	77333	74209	77515	76160.5	1565.14	782.569	318.5
PM11C	C01	Bleomycin	DNA damage, oxidative, ionizing ratiation			74331	75429			74880	776.403		0.805935	73009	77433	72373	75358	74543.2	2315.05	1157.53	336.75
PM20B	E11	Hexachlorophene	membrane, electron transport			18408	18601	15329	15385	16930.8	1819.06		0.79496	18835	16225	14137	17076	16568.2	1951.47	975.737	362.5
PM20B	C03	Thioridazine	respiration, uncoupler			25806	25425	20750	24083	24016	2299.32		0.854579	24920	18919	24358	26336	23633.2	3251.15	1625.58	382.75
PM17A	F01	Lithium chloride	toxic cation			71967	74051	74189	72687	73223.5	1077.59		0.674554	72512	74906	72095	71807	72830	1413.94	706.969	393.5
PM11C	D01	Capreomycin	protein synthesis, 30S ribosomal subunit, tetracycline			70464	71926			71195	1033.79		0.796111	67674	73424	69945	72125	70792	2526.11	1263.05	403
PM13B	D01	Cefuroxime	wall, cephalosporin			75729	74768	76398	74759	75413.5	798.712		0.682693	75736	76846	72698	74674	74988.5	1765.82	882.91	425
PM19	C06	Umbelliferone	DNA intercalator			74426	73632	72144	70369	72642.8	1786.74		0.881092	65394	75583	71256	76607	72210	5101.59	2550.8	432.75
PM19	B04	Methyltrioctylammonium chloride	membrane, detergent, cationic			66894	62612	65359	57638	63125.8	4064.74		0.858223	61577	63078	60432	65661	62687	2259.4	1129.7	438.75
PM14A	H06	Promethazine	phenothiazine, anti-cholinergic, anti-psychotic, sedative			64477	66105	66096	65192	65467.5	787.064		0.825877	67508	68239	59913	64366	65006.5	3788.6	1894.3	461
PM18C	E11	Antimony (III) chloride	toxic cation			33800	29054	27227	23274	28338.8	4367.48		0.886312	33446	27389	22048	28562	27861.2	4679.65	2339.83	477.5
PM18C	D11	Lidocaine	ion channel inhibitor, Na+, anaesthetic			30891	36169	48959	29881	36475	8767.47		0.939278	36532	46387	26005	35053	35994.2	8346.05	4173.02	480.75
PM13B	G01	Cobalt chloride	toxic cation			69600	69983	71589	69079	70062.8	1082.85		0.726607	71054	72313	67340	67490	69549.2	2518.19	1259.1	513.5
PM19	D01	Disulfiram	nucleic acid inhibitor, purine			75062	76587	76082	74674	75601.2	885.702		0.580235	75519	74800	73092	76857	75067	1568.47	784.236	534.25
PM13B	H02	Cupric chloride	toxic cation			66057	66413	65164	63776	65352.5	1175		0.685132	66922	61681	64923	65696	64805.5	2239.71	1119.85	547
PM20B	H10	Troleandomycin	protein synthesis, 50S ribosomal subunit, macrolide			19709	19623	17345	19328	19001.2	1116.16		0.878275	27546	15248	11930	19018	18435.5	6728.6	3364.3	565.75
PM12B	C04	Paromomycin	protein synthesis, 30S ribosomal subunit, aminoglycoside			18275	17242			17758.5	730.441		0.648243	18332	18683	14165	17575	17188.8	2068.18	1034.09	569.75
PM18C	F04	Semicarbazide hydrochloride	amine oxidase inhibitor, carcinogen			65754	66556	65739	58616	64166.2	3719.8		0.889963	67291	65390	53268	68400	63587.2	6990.88	3495.44	579
PM19	E02	FCCP	respiration, ionophore, H+			20769	20867	15524	15735	18223.8	2997.09		0.761145	19121	16783	14956	19667	17631.8	2178.69	1089.35	592
PM19	E04	FCCP	respiration, ionophore, H+			31580	33727	24961	26434	29175.5	4154.34		0.810796	30163	27818	25647	30666	28573.5	2312.3	1156.15	602
PM15B	B09	5,7-Dichloro-8-hydroxy-quinaldine	chelator, lipophilic			75827	75933	69401	71118	73069.8	3320.12		0.917895	77147	77584	56702	78408	72460.2	10518.5	5259.25	609.5
PM13B	B05	2,2`-Dipyridyl	chelator, lipophilic			70464	72619	75385	59450	69479.5	6983.11		0.890922	74940	71568	64080	64818	68851.5	5275.27	2637.64	628
PM14A	H11	Sodium orthovanadate	toxic anion, PO4 analog			17903	19052	11651	12805	15352.8	3668.89		0.790054	18015	14726	11677	14479	14724.2	2593.26	1296.63	628.5
PM16A	E11	Rifamycin SV	RNA polymerase			38854	37069	33649	33754	35831.5	2565.56		0.722695	35526	37705	32039	35471	35185.2	2341.35	1170.68	646.25
PM16A	E10	Rifamycin SV	RNA polymerase			24508	23960	19268	19569	21826.2	2791.92		0.732926	22823	22210	17733	21937	21175.8	2324.88	1162.44	650.5
PM11C	F12	Neomycin	protein synthesis, 30S ribosomal subunit, aminoglycoside			27408	23800			25604	2551.24		0.807403	26168	27935	20359	25345	24951.8	3246.9	1623.45	652.25
PM15B	F09	Puromycin	protein synthesis, 30S ribosomal subunit, premature chanin termination			67529	68586	67183	62520	66454.5	2690.03		0.903116	68409	72443	51224	71068	65786	9851.35	4925.67	668.5
PM11C	F01	Chloramphenicol	protein synthesis			72060	72345			72202.5	201.525		0.563719	69725	74385	69976	71918	71501	2158.02	1079.01	701.5
PM17A	F11	Tannic acid	antimicrobial, from plants			86284	86254	85103	84834	85618.8	758.931		0.159943	85120	85020	84393	85097	84907.5	345.655	172.828	711.25
PM19	B01	Methyltrioctylammonium chloride	membrane, detergent, cationic			76064	75642	76011	74485	75550.5	734.712		0.525183	73178	77481	75040	73607	74826.5	1940.51	970.253	724
PM19	H10	Polymyxin B	membrane, cyclic peptide			75098	76274	75584	77538	76123.5	1059.27		0.664484	76357	78144	75914	71062	75369.2	3028.97	1514.49	754.25
PM15B	G08	Sodium azide	respiration, uncoupler			28272	32499	33642	30071	31121	2413.41		0.742144	34219	31064	25408	30753	30361	3654.41	1827.21	760
PM12B	H11	Dodecyltrimethyl ammonium bromide	membrane, detergent, cationic			21038	22779			21908.5	1231.07		0.797621	20655	28721	16534	18625	21133.8	5330.64	2665.32	774.75
PM19	G01	Lauryl sulfobetaine	membrane, detergent, zwitterionic			27008	42324	25253	24305	29722.5	8475.3		0.874347	26769	34690	26886	27417	28940.5	3843.36	1921.68	782
PM12B	G08	Sulfamethoxazole	folate antagonist, PABA analog			61739	64049			62894	1633.42		0.837116	62651	65322	52424	68001	62099.5	6810.08	3405.04	794.5
PM20B	G08	3,5-Dinitrobenzene	respiration, ionophore, H+			14089	12808	9867	11111	11968.8	1857.68		0.539201	13084	10298	9498	11804	11171	1593.88	796.938	797.75
PM19	H06	Thioglycerol	reducing agent, thiol, adenosyl methionine antagonist			68772	78900	72043	70241	72489	4478.45		0.808064	74221	76566	69303	66633	71680.8	4525.93	2262.96	808.25
PM20B	H08	Tolylfluanid	fungicide, phenylsulphamide			15729	15480	15142	12254	14651.2	1616.17		0.561811	16179	13655	11140	14377	13837.8	2088.34	1044.17	813.5
PM12B	B04	Oxacillin	wall, lactam			20856	19379			20117.5	1044.4		0.666337	22548	20631	15021	18987	19296.8	3200.46	1600.23	820.75
PM11C	D04	Capreomycin	protein synthesis, 30S ribosomal subunit, tetracycline			14944	14948			14946	2.82843		0.512339	15274	16168	11037	13985	14116	2239.72	1119.86	830
PM11C	B12	Lomefloxacin	DNA unwinding, gyrase (GN), topoisomerase (GP), fluoroquinolone			76981	75607			76294	971.565		0.485365	74185	77804	73894	75794	75419.2	1796.04	898.018	874.75
PM12B	B02	Oxacillin	wall, lactam			70551	72132			71341.5	1117.94		0.641769	72664	69564	66460	73170	70464.5	3109.36	1554.68	877
PM12B	A12	Carbenicillin	wall, lactam			72817	69355			71086	2448		0.715377	70543	73147	67295	69828	70203.2	2406.92	1203.46	882.75
PM19	E10	Lawsone	oxidizing agent			68024	63831	60797	62034	63671.5	3157.73		0.669422	60896	61961	61945	66309	62777.8	2406.33	1203.16	893.75
PM11C	B07	Cloxacillin	wall, lactam			70434	71505			70969.5	757.311		0.505493	71526	70448	66745	71494	70053.2	2261.64	1130.82	916.25
PM20B	E03	Crystal Violet	respiration, uncoupler			56482	47246	70880	46701	55327.2	11298.1		0.903531	67057	47664	47209	55675	54401.2	9289.95	4644.97	926
PM11C	H07	Kanamycin	protein synthesis, 30S ribosomal subunit, aminoglycoside			38628	24168			31398	10224.8		0.92783	32188	45913	17151	26575	30456.8	12027.8	6013.9	941.25
PM18C	C02	Poly-L-lysine	membrane, detergent, cationic			62777	62407	59089	56841	60278.5	2828.68		0.878027	59292	66805	43312	67842	59312.8	11327.1	5663.53	965.75
PM12B	B01	Oxacillin	wall, lactam			73926	73141			73533.5	555.079		0.556867	70213	76541	70724	72783	72565.2	2873.86	1436.93	968.25
PM12B	E09	Benzethonium chloride	membrane, detergent, cationic			65290	66180			65735	629.325		0.802197	63640	73609	55640	65984	64718.2	7398.76	3699.38	1016.75
PM20B	G03	Captan	multisite, carbamate, fungicide			19249	17474	24792	16184	19424.8	3792.37		0.640879	20877	17173	16229	19113	18348	2069.77	1034.89	1076.75
PM11C	F03	Chloramphenicol	protein synthesis			69319	67717			68518	1132.79		0.763222	69273	72027	57649	70681	67407.5	6602.12	3301.06	1110.5
PM20B	E08	Dodine	membrane permeability, guanidine, fungicide			14839	14245	16755	11791	14407.5	2046.9		0.472303	15500	13543	10520	13614	13294.2	2059.6	1029.8	1113.25
PM11C	A08	Chlortetracycline	protein synthesis, 30S ribosomal subunit, tetracycline			33901	28679			31290	3692.51		0.801266	35238	36459	22400	26418	30128.8	6823.48	3411.74	1161.25
PM20B	B10	Tetrazolium violet	respiration, uncoupler			35863	36268	36929	30849	34977.2	2787.02		0.596512	36067	36430	29804	32950	33812.8	3095.48	1547.74	1164.5
PM12B	H10	Dodecyltrimethyl ammonium bromide	membrane, detergent, cationic			18644	17342			17993	920.653		0.573919	17877	20675	12121	16622	16823.8	3563.61	1781.81	1169.25
PM19	H07	Thioglycerol	reducing agent, thiol, adenosyl methionine antagonist			63636	65514	66554	69466	66292.5	2436.02		0.572153	66276	68725	63916	61541	65114.5	3087.13	1543.56	1178
PM20B	H04	Patulin	microtubulin polymerization inhibitor, antifungal			49811	51133	55531	52414	52222.2	2448.48		0.517009	52821	48072	53181	50082	51039	2414.03	1207.02	1183.25
PM11C	E01	Cefazolin	wall, cephalosporin first generation DNA unwinding, gyrase (GN), topoisomerase (GP), fluoroquinolon			73474	74687			74080.5	857.721		0.48161	69461	75937	71513	74490	72850.2	2915.02	1457.51	1230.25
PM12B	G12	L- Aspartic - - hydroxamate	tRNA synthetase			73150	74437			73793.5	910.046		0.252565	72765	73270	71286	72896	72554.2	872.155	436.078	1239.25
PM16A	A03	Cefotaxime	wall, cephalosporin			58736	59473	56981	59916	58776.5	1292.16		0.802023	44148	62362	63433	60188	57532.8	9024.72	4512.36	1243.75
PM17A	F04	Lithium chloride	toxic cation			16601	26814	32211	13021	22161.8	8890.18		0.803484	18046	16684	25350	23369	20862.2	4155.83	2077.91	1299.5
PM12B	G01	Spectinomycin	protein synthesis, 30S ribosomal subunit, aminoglycoside			74734	75391			75062.5	464.569		0.139648	72366	75134	73086	74436	73755.5	1257.28	628.642	1307
PM12B	A05	Tetracycline	protein synthesis, 30S ribosomal subunit, tetracycline			76318	74914			75616	992.778		0.483703	75048	76265	69732	76160	74301.2	3095.53	1547.77	1314.75
PM20B	G04	Captan	multisite, carbamate, fungicide			31989	29676	27574	25524	28690.8	2776.36		0.433566	27518	28211	28566	24981	27319	1618.28	809.141	1371.75
PM19	H12	Polymyxin B	membrane, cyclic peptide			67800	62775	66923	69000	66624.5	2703.86		0.695362	57008	70480	64557	68903	65237	6030.68	3015.34	1387.5
PM20B	A08	Apramycin	protein synthesis, 30S ribosomal subunit, aminoglycoside			19671	18287	29644	15784	20846.5	6081.6		0.685272	19836	21438	16686	19804	19441	1988.79	994.394	1405.5
PM12B	C08	Vancomycin	wall			15656	15087			15371.5	402.344		0.337427	15298	16048	10504	13988	13959.5	2455.93	1227.96	1412
PM18C	D12	Lidocaine	ion channel inhibitor, Na+, anaesthetic			38957	35367	31270	33215	34702.2	3293.28		0.568627	32077	32101	30501	38353	33258	3478.19	1739.1	1444.25
PM19	B06	Harmane	imidazoline binding sites, agonist			70852	71326	70180	68001	70089.8	1469.73		0.393523	66934	67614	67270	72706	68631	2730.81	1365.41	1458.75
PM19	A01	Josamycin	protein synthesis, 50S ribosomal subunit, macrolide			28887	27622	35750	26821	29770	4076.38		0.633443	34344	27710	24773	26371	28299.5	4204.71	2102.36	1470.5
PM12B	A04	Penicillin G	wall, lactam			76091	75928			76009.5	115.258		0.381525	76282	73289	71124	77458	74538.2	2874.21	1437.11	1471.25
PM11C	A07	Chlortetracycline	protein synthesis, 30S ribosomal subunit, tetracycline			53363	45334			49348.5	5677.36		0.817184	55543	52746	35950	47233	47868	8663	4331.5	1480.5
PM20B	G05	3,5-Dinitrobenzene	respiration, ionophore, H+			51279	49836	55288	52183	52146.5	2306.61		0.761407	52556	55814	37832	56450	50663	8722.39	4361.19	1483.5
PM12B	D11	Novobiocin	DNA topoisomerase			21460	21131			21295.5	232.638		0.35478	22465	20838	16048	19869	19805	2724.08	1362.04	1490.5
PM18C	D02	Sodium m-arsenite	toxic anion			68415	70261	67722	65407	67951.2	2006.3		0.455715	65878	69954	62459	67497	66447	3142.69	1571.34	1504.25
PM13B	C05	Doxycycline	protein synthesis, 30S ribosomal subunit, tetracycline			60139	64904	64129	60053	62306.2	2571.95		0.64644	61497	68308	55401	57936	60785.5	5603.77	2801.89	1520.75
PM19	D12	Phenyl-methylsulfonyl-fluoride (PMSF)	protease inhibitor, serine			32187	73847	19949	20131	36528.5	25529.6		0.919166	51164	40796	20484	27460	34976	13692.2	6846.12	1552.5
PM19	H08	Thioglycerol	reducing agent, thiol, adenosyl methionine antagonist			71695	72497	74066	76490	73687	2112.24		0.34877	70643	75561	71345	70792	72085.2	2336.76	1168.38	1601.75
PM12B	C06	Vancomycin	wall			19553	18058			18805.5	1057.12		0.356825	19726	18316	13441	17326	17202.2	2693.95	1346.97	1603.25
PM12B	C07	Vancomycin	wall			17891	17221			17556	473.762		0.281383	17698	16817	12370	16924	15952.2	2420.21	1210.1	1603.75
PM11C	A11	Lincomycin	protein synthesis, licosamide			30134	27499			28816.5	1863.23		0.487455	30650	27515	22785	27839	27197.2	3260.99	1630.5	1619.25
PM20B	F12	Pridinol	anti-cholinergic			35891	35277	29911	27706	32196.2	4021.89		0.730458	34869	19420	30316	37602	30551.8	8006.58	4003.29	1644.5
PM11C	A12	Lincomycin	protein synthesis, licosamide			30809	26390			28599.5	3124.7		0.625479	27963	31446	21218	27098	26931.2	4247.22	2123.61	1668.25
PM11C	A09	Lincomycin	protein synthesis, licosamide			35797	25542			30669.5	7251.38		0.829802	42548	24472	18864	30031	28978.8	10130	5065	1690.75
PM13B	F01	Cesium chloride	toxic cation			73746	73704	74537	73545	73883	444.511		0.270094	72351	75685	70393	70261	72172.5	2529.16	1264.58	1710.5
PM18C	F08	Tinidazole	nitro compound, oxidizing agent, DNA damage			73687	72658	72895	69688	72232	1752.14		0.527633	74213	74015	64349	69447	70506	4657.79	2328.9	1726
PM14A	B08	Fusaric acid	chelator, lipophilic			52322	60729	55226	48946	54305.8	4992.23		0.834161	59331	61799	29709	59171	52502.5	15243.2	7621.6	1803.25
PM19	F03	Phenethicillin	wall, lactam			67202	67494	62423	59232	64087.8	3985.42		0.701763	73015	60007	53968	62092	62270.5	7948.4	3974.2	1817.25
PM12B	F01	Tobramycin	protein synthesis, 30S ribosomal subunit, aminoglycoside			74387	75632			75009.5	880.348		0.219127	70681	75390	71956	74617	73161	2212.9	1106.45	1848.5
PM15B	G10	Menadione	respiration, uncoupler			67066	66195	66903	52935	63274.8	6903.53		0.873601	73933	71590	30163	69908	61398.5	20889	10444.5	1876.25
PM12B	D12	Novobiocin	DNA topoisomerase			24624	26356			25490	1224.71		0.31508	26270	25224	19974	22952	23605	2788.9	1394.45	1885
PM12B	F09	5-Fluoroorotic acid	nucleic acid analog, pyrimidine			69805	70119			69962	222.032		0.426041	70058	68892	62083	71258	68072.8	4108.34	2054.17	1889.25
PM20B	F11	Pridinol	anti-cholinergic			18177	17468	36297	14000	21485.5	10041.6		0.737199	22083	21221	15847	19213	19591	2770.52	1385.26	1894.5
PM18C	B12	Azathioprine	nucleic acid analog, purine			55174	56319	42416	53230	51784.8	6374.65		0.673104	47333	45791	48047	58364	49883.8	5731.35	2865.68	1901
PM12B	B05	Penimepicycline	protein synthesis, 30S ribosomal subunit, tetracycline			72579	71161			71870	1002.68		0.533895	73413	73075	61822	71354	69916	5470.8	2735.4	1954
PM19	A10	Coumarin	DNA intercalator			76996	76533	75279	76944	76438	799.939		0.591651	64837	79389	75691	77912	74457.2	6591.13	3295.56	1980.75
PM14A	B04	9-Aminoacridine	DNA intercalator, inhibits RNA synthesis			21410	22130	22707	13137	19846	4504.03		0.48348	21367	18653	14456	16803	17819.8	2922.66	1461.33	2026.25
PM13B	C06	Doxycycline	protein synthesis, 30S ribosomal subunit, tetracycline			28592	41550	47267	27685	36273.5	9686.18		0.83638	20111	56924	24118	35596	34187.2	16517.4	8258.71	2086.25
PM12B	D10	Novobiocin	DNA topoisomerase			19422	19177			19299.5	173.241		0.167686	19246	18357	13872	17208	17170.8	2352.09	1176.05	2128.75
PM12B	D09	Novobiocin	DNA topoisomerase			17432	17288			17360	101.823		0.192463	18008	15781	11828	15261	15219.5	2555.71	1277.86	2140.5
PM12B	H06	Rifampicin	RNA polymerase			75045	75140			75092.5	67.1751		0.179624	73116	73234	69687	75708	72936.2	2473.94	1236.97	2156.25
PM12B	F10	5-Fluoroorotic acid	nucleic acid analog, pyrimidine			64636	63262			63949	971.565		0.480974	64978	64114	53172	64308	61643	5659.45	2829.73	2306
PM13B	A01	Ampicillin	DNA intercalator, inhibits RNA synthesis			76839	71890	75084	75278	74772.8	2076.2		0.166341	72367	75422	71285	70726	72450	2095.16	1047.58	2322.75
PM18C	A12	Thiamphenicol	protein synthesis, amphenicol			62722	66340	49413	53388	57965.8	7892.09		0.767036	60581	54670	38787	68532	55642.5	12590.8	6295.38	2323.25
PM12B	E12	Benzethonium chloride	membrane, detergent, cationic			20370	23412			21891	2151.02		0.40742	25227	17025	16575	19394	19555.2	3978.22	1989.11	2335.75
PM15B	D04	Phleomycin	DNA damage, oxidative, ionizing ratiation			32098	16441	12567	11695	18200.2	9492		0.661366	16000	20160	12598	14516	15818.5	3211.94	1605.97	2381.75
PM11C	A01	Amikacin	protein synthesis, 30S ribosomal subunit, aminoglycoside			74154	73739			73946.5	293.449		0.0420983	69850	71898	71109	73334	71547.8	1459.25	729.624	2398.75
PM15B	G07	Sodium azide	respiration, uncoupler			37663	30204	34370	23379	31404	6159.35		0.637058	37960	28543	19398	29969	28967.5	7607.53	3803.77	2436.5
PM13B	H01	Cupric chloride	toxic cation			64674	61678	68089	62054	64123.8	2960.38		0.331847	61780	65886	61834	57239	61684.8	3533.01	1766.51	2439
PM12B	F11	5-Fluoroorotic acid	nucleic acid analog, pyrimidine			55160	56695			55927.5	1085.41		0.53762	57669	56198	43100	56967	53483.5	6948.35	3474.18	2444
PM19	E01	FCCP	respiration, ionophore, H+			24376	42061	18618	18318	25843.2	11165.5		0.703897	25881	22130	17234	28215	23365	4794.69	2397.34	2478.25
PM11C	F04	Chloramphenicol	protein synthesis			57414	54142			55778	2313.65		0.612796	58319	58103	40484	56087	53248.2	8568.66	4284.33	2529.75
PM20B	F08	Oxytetracycline	protein synthesis, 30S ribosomal subunit, tetracycline			23328	26944	23216	19614	23275.5	2992.81		0.221116	23446	19507	18144	21578	20668.8	2328.37	1164.18	2606.75
PM19	F09	Sodium caprylate	respiration, ionophore, H+			61630	59571	57954	54039	58298.5	3213.52		0.532633	57565	52722	47785	64497	55642.2	7126.66	3563.33	2656.25
PM12B	E10	Benzethonium chloride	membrane, detergent, cationic			56217	58380			57298.5	1529.47		0.633468	55082	66973	42730	53765	54637.5	9914.84	4957.42	2661
PM15B	C04	5,7-Dichloro-8-hydroxyquinoline	chelator, lipophilic			69408	72522	15971	15589	43372.5	31886.8		0.901666	38229	77292	15177	32127	40706.2	26267.9	13133.9	2666.25
PM16A	B12	Trimethoprim	folate antagonist, dihyldrofolate reductase inhibitor			46724	59288	55536	56536	54521	5434.7		0.618477	42128	62511	48970	53725	51833.5	8563.16	4281.58	2687.5
PM15B	G06	Sodium azide	respiration, uncoupler			54565	55793	54317	51336	54002.8	1891.33		0.525774	59968	47347	43374	54546	51308.8	7396.35	3698.18	2694
PM12B	B08	Penimepicycline	protein synthesis, 30S ribosomal subunit, tetracycline			21327	19286			20306.5	1443.2		0.207329	20098	19315	13488	17485	17596.5	2949.74	1474.87	2710
PM13B	A12	Nickel chloride	toxic cation			35473	56024	30581	46724	42200.5	11428.4		0.703873	35776	48672	31712	41703	39465.8	7382.3	3691.15	2734.75
PM13B	H09	Tylosin	protein synthesis, 50S ribosomal subunit, macrolide			43245	45511	40226	28352	39333.5	7634.38		0.727477	43759	43911	17541	41146	36589.2	12762.1	6381.05	2744.25
PM19	E09	Lawsone	oxidizing agent			61450	64876	55000	58342	59917	4226.87		0.339184	56631	61039	53470	57544	57171	3113.92	1556.96	2746
PM19	F10	Sodium caprylate	respiration, ionophore, H+			53790	24779	21937	22576	30770.5	15394.5		0.751394	31606	31960	21830	26655	28012.8	4780.59	2390.29	2757.75
PM16A	C12	Cetylpyridinium chloride	membrane, detergent, cationic			21595	35669	38283	16456	28000.8	10627.7		0.74826	22902	20444	13917	43540	25200.8	12800.5	6400.27	2800
PM12B	H12	Dodecyltrimethyl ammonium bromide	membrane, detergent, cationic			31133	25860			28496.5	3728.57		0.456863	26003	29652	20848	25802	25576.2	3614.84	1807.42	2920.25
PM19	F06	Blasticidin S	protein synthesis			61936	66654	49504	58463	59139.2	7247.73		0.613032	60290	57144	44359	63036	56207.2	8257.51	4128.75	2932
PM12B	C12	D,L-Serine hydroxamate	tRNA synthetase			69198	72184			70691	2111.42		0.238949	68573	67781	65215	68927	67624	1675.94	837.971	3067
PM19	A09	Coumarin	DNA intercalator			79814	78516	76197	77187	77928.5	1575.67		0.370844	65401	76085	76884	79900	74567.5	6327.96	3163.98	3361
PM17A	E06	Compound 48/80	cyclic AMP phosphodiesterase inhibitor			46988	50053	34535	26952	39632	10793.1		0.610216	39019	33754	43264	28904	36235.2	6246.5	3123.25	3396.75
PM12B	E11	Benzethonium chloride	membrane, detergent, cationic			22212	16353			19282.5	4142.94		0.479211	25359	13386	10773	13674	15798	6506.21	3253.11	3484.5
PM16A	E09	Rifamycin SV	RNA polymerase			20978	19244	26973	14984	20544.8	4970.71		0.258335	19029	17823	13334	17577	16940.8	2486.81	1243.4	3604
PM19	F04	Phenethicillin	wall, lactam			41276	27286	16692	14450	24926	12253.4		0.68821	39335	14773	13482	17574	21291	12150	6075	3635
PM18C	D09	Lidocaine	ion channel inhibitor, Na+, anaesthetic			74450	75567	76456	70833	74326.5	2469.37		0.490475	77182	71806	57478	76286	70688	9115.26	4557.63	3638.5
PM19	D02	Disulfiram	nucleic acid inhibitor, purine			72693	74718	72265	66210	71471.5	3667.19		0.266874	63338	65129	68675	74034	67794	4714.23	2357.12	3677.5
PM17A	E05	Compound 48/80	cyclic AMP phosphodiesterase inhibitor			57662	52904	52910	49109	53146.2	3502.66		0.394046	58494	41808	50474	47031	49451.8	7002.24	3501.12	3694.5
PM12B	H07	Rifampicin	RNA polymerase			64734	66078			65406	950.352		0.0942232	58580	63197	59738	65247	61690.5	3077.1	1538.55	3715.5
PM19	D08	Iodonitro tetrazolium violet	respiration			97000	96934	99208	96416	97389.5	1240.14		0.243378	88319	89648	97278	98864	93527.2	5314.24	2657.12	3862.25
PM11C	D06	Demeclocyline	subunit, tetracycline			51848	48973			50410.5	2032.93		0.617363	56774	58429	25305	43950	46114.5	15307.9	7653.93	4296
PM15B	C05	Fusidic acid	protein synthesis, elongation factor			44844	39048	31500	12637	32007.2	14021.6		0.707184	51719	21006	13036	25014	27693.8	16772.7	8386.34	4313.5
PM19	G06	Dihydrostreptomycin	protein synthesis, 30S ribosomal subunit, aminoglycoside			73355	84646	72965	71969	75733.8	5970.09		0.35152	61497	76613	71540	75008	71164.5	6783.81	3391.9	4569.25
PM17A	B10	Ethionamide	anti-tuberculosic			55836	51065	37996	38451	45837	9006.41		0.447834	51138	34421	40858	38178	41148.8	7163.74	3581.87	4688.25
PM15B	G09	Menadione	respiration, uncoupler			72081	72529	70095	67219	70481	2418.26		0.602394	74439	74658	40357	72822	65569	16827.9	8413.97	4912
PM12B	H09	Dodecyltrimethyl ammonium bromide	membrane, detergent, cationic			20061	34099			27080	9926.36		0.609803	33480	25875	12201	16405	21990.2	9559.12	4779.56	5089.75
PM19	G04	Lauryl sulfobetaine	membrane, detergent, zwitterionic			72080	63403	71211	71071	69441.2	4050.17		0.256815	55568	61257	69966	69994	64196.2	7070.83	3535.41	5245
PM12B	A08	Tetracycline	protein synthesis, 30S ribosomal subunit, tetracycline			33815	20646			27230.5	9311.89		0.53568	21852	25182	15761	22966	21440.2	4031.21	2015.61	5790.25
PM19	G02	Lauryl sulfobetaine	membrane, detergent, zwitterionic			68948	49899	66929	61382	61789.5	8548.07		0.439031	42537	49839	65035	65844	55813.8	11512.4	5756.21	5975.75
PM20B	C04	Thioridazine	respiration, uncoupler			67277	71949	70457	71148	70207.8	2046.74		0.138154	66199	54964	67189	68025	64094.2	6132.42	3066.21	6113.5
PM19	G03	Lauryl sulfobetaine	membrane, detergent, zwitterionic			70232	68138	70171	70240	69695.2	1038.62		0.195104	53422	62455	68678	69529	63521	7434.53	3717.27	6174.25
PM16A	G08	Ferric chloride	toxic cation			89001	71901	85545	77483	80982.5	7742.37		0.341415	65369	82556	83033	67646	74651	9451.15	4725.57	6331.5
PM11C	F07	Erythromycin	protein synthesis, protein synthesis, 50S ribosomal subunit, macrolide			44259	51653			47956	5228.35		0.292415	43071	50366	33130	38742	41327.2	7271.36	3635.68	6628.75
PM19	B07	Harmane	imidazoline binding sites, agonist			47161	54015	47014	36775	46241.2	7105.96		0.458745	46768	18176	40282	52635	39465.2	15062.9	7531.44	6776
PM12B	A06	Tetracycline	protein synthesis, 30S ribosomal subunit, tetracycline			74812	69650			72231	3650.09		0.259421	73835	69079	52860	65936	65427.5	8985.55	4492.77	6803.5
PM11C	F06	Erythromycin	protein synthesis, protein synthesis, 50S ribosomal subunit, macrolide			63236	64272			63754	732.563		0.188077	49402	66819	50129	60199	56637.2	8387.69	4193.85	7116.75
PM19	E08	D,L-Thioctic acid	oxidizing agent			30881	29774	27697	21037	27347.2	4409.01		0.0370697	21411	16605	21248	21035	20074.8	2318.28	1159.14	7272.5
PM11C	A10	Lincomycin	protein synthesis, licosamide			46195	24548			35371.5	15306.7		0.619528	32164	35711	19516	24788	28044.8	7282.07	3641.03	7326.75
PM14A	D01	Cadmium chloride	toxic cation			61173	61644	58072	51965	58213.5	4456.86		0.420374	62142	52922	26982	60125	50542.8	16198.1	8099.03	7670.75
PM12B	C05	Vancomycin	wall			52265	50020			51142.5	1587.45		0.17351	46737	41574	31761	52809	43220.2	8913.22	4456.61	7922.25
PM18C	A04	Ketoprofen	biofilm inhibitor, anti-capsule agent, prostaglandin syntetase inhibitor			58233	53769	57139	56855	56499	1914.51		0.108973	55424	38955	52046	47824	48562.2	7119.56	3559.78	7936.75
PM19	D07	Iodonitro tetrazolium violet	respiration			97901	98021	96422	97138	97370.5	743.48		0.257852	79315	77803	98747	100028	88973.2	12052.5	6026.26	8397.25
PM11C	B08	Cloxacillin	wall, lactam			65593	66170			65881.5	408.001		0.118112	66045	47203	54299	60666	57053.2	8134.63	4067.32	8828.25
PM19	H04	Hexamminecobalt (III) Chloride	DNA synthesis			48871	52587	55143	57600	53550.2	3730.98		0.191978	35458	34602	56975	49993	44257	11034.7	5517.33	9293.25
PM20B	F09	Pridinol	anti-cholinergic			50135	48694	52093	46328	49312.5	2428.82		0.369874	43516	55966	12842	45692	39504	18585.4	9292.68	9808.5
PM13B	C10	Potassium chromate	toxic anion			64060	67482	64257	63407	64801.5	1823.55		0.497929	16521	71024	63366	68613	54881	25772.4	12886.2	9920.5
PM12B	B03	Oxacillin	wall, lactam			48744	47659			48201.5	767.211		0.19467	48405	30969	25059	48396	38207.2	12014.9	6007.45	9994.25
PM12B	B07	Penimepicycline	protein synthesis, 30S ribosomal subunit, tetracycline			41769	20008			30888.5	15387.4		0.505878	29838	19467	14141	18267	20428.2	6675.03	3337.51	10460.2
PM18C	E09	Antimony (III) chloride	toxic cation			68479	74456	72015	52192	66785.5	10033.7		0.163954	61859	47281	46973	66250	55590.8	9936.94	4968.47	11194.8
PM19	D06	Iodonitro tetrazolium violet	respiration			90749	91755	74152	92993	87412.2	8887.68		0.180672	65274	65178	83214	89230	75724	12368.4	6184.21	11688.2
PM19	F07	Blasticidin S	protein synthesis			45901	66745	24950	53433	47757.2	17477.3		0.45925	17048	16414	44139	66229	35957.5	23964	11982	11799.8
PM11C	C07	Colistin	membrane, transport			72981	72159			72570	581.242		0.438341	9215	77743	70039	75007	58001	32680	16340	14569
PM19	D05	Iodonitro tetrazolium violet	respiration			88079	89723	82944	86478	86806	2895.52		0.276202	59836	46678	90591	90848	71988.2	22286.3	11143.2	14817.8
PM19	D03	Disulfiram	nucleic acid inhibitor, purine			66829	74546	66158	56054	65896.8	7585.66		0.149576	40298	35405	55931	70338	50493	15863.8	7931.91	15403.8
PM12B	H08	Rifampicin	RNA polymerase			42856	39771			41313.5	2181.42		0.0261687	25906	21968	15855	36100	24957.2	8501.91	4250.96	16356.2
PM12B	B06	Penimepicycline	protein synthesis, 30S ribosomal subunit, tetracycline			68465	59259			63862	6509.63		0.208188	67248	54486	14567	45593	45473.5	22439.4	11219.7	18388.5
PM19	F08	Blasticidin S	protein synthesis			52754	60310	47282	49224	52392.5	5743.81		0.138364	17396	16995	45877	53518	33446.5	19023.3	9511.63	18946
PM19	G08	Dihydrostreptomycin	protein synthesis, 30S ribosomal subunit, aminoglycoside			66967	69157	53676	68142	64485.5	7261.68		0.177161	18064	30454	58820	68075	43853.2	23489.9	11744.9	20632.2
PM12B	A07	Tetracycline	protein synthesis, 30S ribosomal subunit, tetracycline			67409	58350			62879.5	6405.68		0.111293	66016	40541	21011	39706	41818.5	18480.3	9240.16	21061
PM19	D04	Disulfiram	nucleic acid inhibitor, purine			76125	75529	48533	15003	53797.5	28887.7		0.24474	19798	16285	38395	52222	31675	16785.4	8392.72	22122.5
PM19	G07	Dihydrostreptomycin	protein synthesis, 30S ribosomal subunit, aminoglycoside			70508	79886	68767	69624	72196.2	5175.54		0.136776	19580	45598	64020	69387	49646.2	22484.6	11242.3	22550
