# Supplementary material for: PdtaS Deficiency Affects Resistance of Mycobacteria to Ribosome Targeting Antibiotics
Source: Front Microbiol. 2017 Nov 3;8:2145. doi: 10.3389/fmicb.2017.02145 (PMC5676007; doi:10.3389/fmicb.2017.02145)
Supplement: Supplementary file 3 [file Table_3.xlsx]

## Sheet: Normalized as % of total sample
	Protein	30S WT	30S MUT ↓	WT/MUT		Protein	50S WT	50S MUT ↓	WT/MUT		Protein	70S WT	70S MUT ↓	WT/MUT
	S7	3.22535	3.23637	0.996595		L7/L12	6.43653	5.28688	1.21745		L7/L12	8.12696	4.78536	1.6983
	S3	3.94498	3.1814	1.24001		L1	5.0121	3.65114	1.37275		S3	2.92658	3.00193	0.974902
	TUF	0.745985	3.17016	0.235315		L2	5.64194	3.523	1.60146		L1	3.98527	2.86782	1.38965
	S9	3.4897	3.16663	1.10202		L4/L1	3.09556	3.44068	0.899694		L2	3.05307	2.76339	1.10483
	S2	2.96989	3.02969	0.980262		S3	1.94	2.69734	0.719228		S4	2.60906	2.75857	0.9458
	S4	3.3942	2.45596	1.38203		L6	3.77444	2.68061	1.40805		S2	2.58238	2.45202	1.05316
	S16	2.58706	1.93964	1.33379		L3	2.39484	2.6403	0.907031		S9	2.98361	2.44547	1.22005
	L7/L12	2.57145	1.75964	1.46135		L29	2.8625	2.28517	1.25264		L4/L1	1.25803	2.43796	0.516016
	S5	2.73691	1.65083	1.6579		L20	1.74984	2.22414	0.786747		TUF	0.638119	2.09615	0.304425
	L2	1.78498	1.62	1.10184		S4	1.76726	2.02091	0.874485		L3	1.95715	2.05164	0.953944
	L1	1.63353	1.54829	1.05506		L24	1.75871	2.01198	0.87412		L6	2.79517	1.97649	1.41421
	S10	1.94234	1.46264	1.32797		S9	2.0471	2.01065	1.01813		S16	2.50345	1.96975	1.27095
	L18	1.24401	1.29762	0.958692		L10	3.15492	2.0019	1.57596		S7	2.28815	1.91775	1.19315
	L4/L1	1.19346	1.27891	0.933182		L22	2.66871	1.90875	1.39815		S5	2.05661	1.87863	1.09474
	S13p/S18	1.35643	1.23088	1.102		L21	1.27766	1.86875	0.6837		L10	3.20219	1.78324	1.79572
	S8	1.52015	1.17026	1.29898		TUF	0.600839	1.85106	0.324591		L18	2.26301	1.73582	1.30371
	L6	1.25074	1.06839	1.17068		S2	1.97306	1.80863	1.09092		L20	2.02633	1.47798	1.37102
	S17	1.88632	0.928497	2.03158		L9	2.27403	1.75954	1.2924		S10	1.88624	1.42422	1.3244
	S6	1.10175	0.927461	1.18792		S16	1.83339	1.73924	1.05413		L29	2.15608	1.41557	1.52312
	L10	1.36398	0.821969	1.6594		S5	1.16379	1.71937	0.676869		L22	2.05918	1.39337	1.47784
	S15	0.96539	0.803005	1.20222		L15	2.19661	1.68004	1.30748		S17	1.64561	1.34437	1.22407
	IF-2	1.34926	0.800155	1.68624		S7	1.80113	1.64192	1.09697		L13	1.65909	1.24782	1.32959
	L22	0.752602	0.791088	0.951351		L5	2.54944	1.62369	1.57015		L17	0.485047	1.22514	0.39591
	L29	0.99513	0.755544	1.3171		L13	2.42339	1.52979	1.58413		L5	1.84586	1.22154	1.51109
	S19	1.13818	0.73057	1.55793		L18	3.57097	1.51508	2.35696		L24	1.29981	1.19272	1.08979
	L25	0.802677	0.709896	1.1307		S10	1.25339	1.51435	0.827671		L23	1.63075	1.19129	1.3689
	L5	0.665353	0.680466	0.97779		L23	1.44323	1.48576	0.971372		L9	1.13856	1.18601	0.959989
	S20	0.964089	0.675026	1.42823		S13p/S18	0.882419	1.23779	0.712896		S6	1.20524	1.13699	1.06002
	L3	0.941784	0.653316	1.44154		L25	1.8596	1.16886	1.59095		L25	1.00536	1.12811	0.891189
	L15	0.689368	0.635389	1.08495		L27	1.715	1.08899	1.57485		L15	1.60859	1.08435	1.48345
	L24	0.746617	0.617979	1.20816		S6	0.921613	1.00158	0.920161		S13p/S18	1.68558	1.06214	1.58697
	L9	0.890037	0.598394	1.48738		S17	0.778984	0.953517	0.816958		L21	1.24915	0.927707	1.3465
	L13	0.830818	0.543472	1.52872		L11	1.72516	0.891559	1.93499		S8	0.888213	0.850385	1.04448
	RHO	0.71119	0.539793	1.31752		L19	1.14016	0.860837	1.32448		L27	1.31307	0.83842	1.56613
	L27	0.460483	0.519845	0.88581		L17	0.776847	0.838118	0.926894		L11	0.753103	0.835414	0.901473
	L20	0.663048	0.439378	1.50906		S8	0.57129	0.739354	0.772689		L19	0.900815	0.717476	1.25553
	S11	0.465725	0.430907	1.0808		L16	0.829355	0.66635	1.24462		L30	0.0431724	0.707437	0.0610265
	L17	0.302513	0.40987	0.73807		L14	1.41177	0.660779	2.13653		S20	0.508997	0.671676	0.757801
	L23	0.386543	0.368285	1.04958		S20	0.546823	0.635989	0.859799		S18	0.691755	0.649981	1.06427
	L19	0.418959	0.353269	1.18595		L30	0.320992	0.631445	0.508345		S12	0.298279	0.635973	0.469012
	S12	0.529405	0.312083	1.69636		S18	0.240871	0.600627	0.401032		L14	1.00075	0.532139	1.88062
	S18	0.532454	0.295964	1.79905		L32	0.636823	0.46557	1.36783		S15	0.62489	0.525202	1.18981
	TSF	0.131855	0.260409	0.506338		L28	0.779629	0.462186	1.68683		L16	0.712038	0.475472	1.49754
	IF-3	0.825428	0.251653	3.28002		S19	0.438468	0.382795	1.14544		S19	0.474639	0.370983	1.27941
	L14	0.320743	0.228746	1.40218		S15	0.488056	0.307567	1.58683		TSF	0.0607618	0.360886	0.168368
	L32	0.202554	0.228394	0.886863		TSF	0.121992	0.301445	0.404691		IF-2	0.308273	0.353064	0.873137
	L11	0.469665	0.226383	2.07465		IF-2	0.289121	0.279886	1.033		L28	0.423542	0.345549	1.22571
	L21	0.461784	0.225254	2.05006		S12	0.326694	0.271844	1.20177		L32	0.578683	0.271329	2.13277
	L28	0.177483	0.147036	1.20707		L33	0.258492	0.224506	1.15138		L33	0.0573135	0.257688	0.222414
	L16	0.148955	0.141477	1.05286		S11	0.136935	0.177819	0.770082		S11	0.111486	0.22894	0.486965
	L30	0.0554126	0.067886	0.81626		RHO	0.232952	0.163342	1.42616		L35	0.0307828	0.153823	0.200118
	L35	0.0908699	0.0599378	1.51607		L35	0.180895	0.157827	1.14616		RHO	0.116661	0.056447	2.06674
	FRR	0.00395762	0.0552746	0.0715993		FRR	0.00848145	0.0364335	0.232793		FRR	0.00672257	0.0348805	0.192731
	L33	0.0912751	0.0391663	2.33045		IF-3	0.0287823	0.0336179	0.856159		IF-3	0	0.0160428	0
	L34	0.00194513	0			L34	0.000649161	0.0210456	0.0308454		L34	0	0

## Sheet: Raw data
Fasta headers	Proteins	Peptides	Razor + unique peptides	Unique peptides	Peptides DP_A11	Peptides DP_A7	Peptides DP_A9	Peptides DP_B12	Peptides mc2_A10	Peptides mc2_A12	Peptides mc2_A6	Peptides mc2_A8	Peptides prazek	Razor + unique peptides DP_A11	Razor + unique peptides DP_A7	Razor + unique peptides DP_A9	Razor + unique peptides DP_B12	Razor + unique peptides mc2_A10	Razor + unique peptides mc2_A12	Razor + unique peptides mc2_A6	Razor + unique peptides mc2_A8	Razor + unique peptides prazek	Unique peptides DP_A11	Unique peptides DP_A7	Unique peptides DP_A9	Unique peptides DP_B12	Unique peptides mc2_A10	Unique peptides mc2_A12	Unique peptides mc2_A6	Unique peptides mc2_A8	Unique peptides prazek	Sequence coverage [%]	Unique + razor sequence coverage [%]	Unique sequence coverage [%]	Mol. weight [kDa]	Sequence length	PEP	Sequence coverage mut PdtaS 30S [%]	Sequence coverage mut PdtaS 50S [%]	Sequence coverage mut PdtaS 70S [%]	Sequence coverage mut PdtaS polysomes [%]	Sequence coverage mc2 30S [%]	Sequence coverage mc2 50S [%]	Sequence coverage mc2 70S [%]	Sequence coverage mc2 polysomes [%]	Sequence coverage gel slice [%]	Intensity	Intensity mut PdtaS unresolved	Intensity mut PdtaS 30S ↓
>MSMEG4757 fatty acid synthase	1	153	153	153	43	60	124	23	41	18	25	140	0	43	60	124	23	41	18	25	140	0	43	60	124	23	41	18	25	140	0	59.4	59.4	59.4	329.53	3089	0	21	25.2	50.4	10.9	19.5	9.1	10.8	56.5	0	43676000000	677120000	26814000000
>MSMEG3833 30S ribosomal protein S1	2	36	36	36	28	27	29	27	25	24	27	31	15	28	27	29	27	25	24	27	31	15	28	27	29	27	25	24	27	31	15	69.9	69.9	69.9	53.315	479	0	62.2	59.9	61.8	57.6	57.2	55.5	57.8	64.3	31.1	30920000000	3959500000	10913000000
>MSMEG1442 ribosomal protein S3 (rpsC)	1	27	27	27	21	15	20	20	18	18	19	21	0	21	15	20	20	18	18	19	21	0	21	15	20	20	18	18	19	21	0	72	72	72	30.139	275	0	58.9	46.2	64	61.1	54.9	54.9	57.1	66.9	0	28616000000	3959600000	10612000000
>MSMEG1557 ribosomal protein S9 (rpsI)	2	12	12	12	11	11	10	11	12	10	11	11	0	11	11	10	11	12	10	11	11	0	11	11	10	11	12	10	11	11	0	78.7	78.7	78.7	16.765	150	5.1459e-154	74	78	78	78	78.7	73.3	78	78	0	28228000000	4534700000	9387300000
>MSMEG1523 ribosomal protein S4 (rpsD)	1	20	20	20	16	17	15	18	15	16	16	17	0	16	17	15	18	15	16	16	17	0	16	17	15	18	15	16	16	17	0	75.6	75.6	75.6	23.375	201	2.9692e-179	69.2	69.2	63.7	73.6	63.7	67.2	71.6	69.2	0	25763000000	4504500000	9130400000
>MSMEG1399 ribosomal protein S7 (rpsG)	1	17	17	17	11	9	10	11	9	10	11	13	0	11	9	10	11	9	10	11	13	0	11	9	10	11	9	10	11	13	0	78.2	78.2	78.2	17.628	156	1.5867e-122	57.7	57.1	58.3	61.5	53.8	67.9	58.3	66.7	0	26035000000	4231600000	8676200000
>MSMEG2519 ribosomal protein S2 (rpsB)	1	18	18	18	15	13	15	17	14	14	14	18	0	15	13	15	17	14	14	14	18	0	15	13	15	17	14	14	14	18	0	72.9	72.9	72.9	30.107	277	3.6163e-269	49.5	43	66.1	70.8	60.6	62.5	45.5	72.9	0	24551000000	3594700000	7989000000
>MSMEG0880 chaperonin GroL (groL)	2	35	35	34	26	27	25	27	19	16	31	23	19	26	27	25	27	19	16	31	23	19	25	26	24	26	18	15	30	22	18	63.5	63.5	62	60.508	576	0	51.2	58.5	56.4	56.8	44.8	37	62.3	49	27.6	78042000000	30193000000	7861800000
>MSMEG1472 ribosomal protein S5 (rpsE)	1	16	16	16	14	6	11	12	13	13	8	15	0	14	6	11	12	13	13	8	15	0	14	6	11	12	13	13	8	15	0	67.4	67.4	67.4	22.042	215	0	61.4	36.7	57.7	57.7	64.2	61.9	51.6	67.4	0	16910000000	1368700000	7362300000
>MSMEG2435 30S ribosomal protein S16	1	12	12	12	12	9	9	9	9	9	9	9	0	12	9	9	9	9	9	9	9	0	12	9	9	9	9	9	9	9	0	84.6	84.6	84.6	16.768	156	1.384e-189	84.6	75.6	75.6	75.6	75.6	75.6	75.6	75.6	0	20049000000	3061500000	6959200000
>MSMEG1365 ribosomal protein L7/L12 (rplL)	1	11	11	11	11	3	8	8	8	8	3	8	0	11	3	8	8	8	8	3	8	0	11	3	8	8	8	8	3	8	0	53.1	53.1	53.1	13.458	130	4.2093e-143	53.1	19.2	49.2	49.2	49.2	49.2	25.4	49.2	0	26557000000	346930000	6917200000
>MSMEG1435 ribosomal protein S10 (rpsJ)	1	9	9	9	7	5	8	7	7	7	5	8	0	7	5	8	7	7	7	5	8	0	7	5	8	7	7	7	5	8	0	70.3	70.3	70.3	11.433	101	3.1734e-58	57.4	50.5	63.4	57.4	57.4	57.4	50.5	69.3	0	13890000000	1342400000	5224900000
>MSMEG1445 30S ribosomal protein S17	1	12	12	12	9	9	9	8	9	9	9	12	0	9	9	9	8	9	9	9	12	0	9	9	9	8	9	9	9	12	0	71.4	71.4	71.4	11.102	98	0	58.2	70.4	64.3	56.1	64.3	58.2	62.2	71.4	0	12310000000	2148200000	5074200000
>MSMEG1439 ribosomal protein L2 (rplB)	1	22	22	22	18	1	17	16	20	17	0	17	0	18	1	17	16	20	17	0	17	0	18	1	17	16	20	17	0	17	0	70.9	70.9	70.9	30.357	278	0	66.9	6.5	62.9	59	70.9	64.4	0	58.6	0	19185000000	0	4801600000
>MSMEG1347 ribosomal protein L1 (rplA)	1	17	17	17	14	0	12	15	13	13	2	14	0	14	0	12	15	13	13	2	14	0	14	0	12	15	13	13	2	14	0	71.1	71.1	71.1	25.019	235	0	65.5	0	57	68.5	60	62.6	12.3	65.1	0	18306000000	28586000	4394200000
>MSMEG1469 ribosomal protein S8 (rpsH)	1	11	11	11	11	7	9	10	8	8	9	11	0	11	7	9	10	8	8	9	11	0	11	7	9	10	8	8	9	11	0	69.7	69.7	69.7	14.47	132	9.4637e-126	69.7	59.8	65.2	68.9	64.4	63.6	64.4	69.7	0	10813000000	1913600000	4089200000
>MSMEG1807 acetyl-/propionyl-coenzyme A carboxylase alpha chain [6.3.4.14]	4	37	37	35	11	26	16	9	12	13	33	18	21	11	26	16	9	12	13	33	18	21	11	26	16	9	12	13	33	18	19	68.9	68.9	66.9	63.137	598	0	29.1	47.2	34.1	23.2	36.6	31.6	61.5	45	35.6	43774000000	28946000000	3924900000
>MSMEG1364 50S ribosomal protein L10	1	13	13	13	8	0	7	10	10	10	0	10	0	8	0	7	10	10	10	0	10	0	8	0	7	10	10	10	0	10	0	70.9	70.9	70.9	18.011	175	2.2025e-148	52	0	51.4	60	65.1	63.4	0	63.4	0	12168000000	0	3669100000
>MSMEG1521 ribosomal protein S13p/S18e (rpsM)	1	10	10	10	9	5	7	7	6	7	6	8	0	9	5	7	7	6	7	6	8	0	9	5	7	7	6	7	6	8	0	60.5	60.5	60.5	14.217	124	1.4651e-118	55.6	33.1	48.4	49.2	43.5	49.2	42.7	54	0	11159000000	1499800000	3648800000
>MSMEG2628 translation initiation factor IF-2 (infB)	1	46	46	46	17	36	23	15	15	11	34	28	9	17	36	23	15	15	11	34	28	9	17	36	23	15	15	11	34	28	9	54.7	54.7	54.7	96.883	934	0	28.3	45.5	34.2	24.4	26.1	16.5	42.6	36.7	11	17068000000	6386600000	3629500000
>MSMEG1470 50S ribosomal protein L6	1	13	13	13	13	0	11	11	11	11	1	10	0	13	0	11	11	11	11	1	10	0	13	0	11	11	11	11	1	10	0	71.5	71.5	71.5	19.453	179	6.4995e-247	71.5	0	67	69.8	67	69.8	8.4	66.5	0	13443000000	8906700	3364500000
>MSMEG1471 ribosomal protein L18 (rplR)	1	11	11	11	6	2	5	11	8	9	1	6	0	6	2	5	11	8	9	1	6	0	6	2	5	11	8	9	1	6	0	57	57	57	14.471	135	3.4583e-83	32.6	20	40.7	57	45.9	51.9	13.3	45.2	0	12785000000	41186000	3346400000
>MSMEG1437 ribosomal protein L4/L1 family (rplD)	1	15	15	15	14	0	8	9	11	7	1	10	0	14	0	8	9	11	7	1	10	0	14	0	8	9	11	7	1	10	0	58.6	58.6	58.6	22.885	215	4.6942e-145	58.6	0	41.4	46	46	30.2	7.4	49.3	0	12994000000	0	3210400000
>MSMEG6242 alcohol dehydrogenase, iron-containing [1.1.1.1]	1	24	24	24	11	22	12	10	11	6	23	17	13	11	22	12	10	11	6	23	17	13	11	22	12	10	11	6	23	17	13	67.4	67.4	67.4	46.291	423	0	34	55.1	35.5	29.1	33.6	17.7	63.4	49.6	34.3	29588000000	16844000000	3133000000
>MSMEG1440 ribosomal protein S19 (rpsS)	1	10	10	10	6	5	9	6	6	7	6	10	0	6	5	9	6	6	7	6	10	0	6	5	9	6	6	7	6	10	0	74.2	74.2	74.2	10.773	93	1.9441e-98	62.4	63.4	74.2	63.4	63.4	71	63.4	74.2	0	5929700000	229370000	3061700000
>MSMEG2695 35 kDa protein	1	18	18	18	14	11	14	12	9	8	12	17	0	14	11	14	12	9	8	12	17	0	14	11	14	12	9	8	12	17	0	85.3	85.3	85.3	30.338	279	0	59.1	53.4	58.8	53	34.4	31.2	56.3	79.6	0	7924900000	1176300000	3055600000
>MSMEG6897 ribosomal protein S6 (rpsF)	1	11	11	11	6	5	8	8	6	6	3	10	0	6	5	8	8	6	6	3	10	0	6	5	8	8	6	6	3	10	0	89.6	89.6	89.6	10.975	96	3.9407e-140	70.8	66.7	75	88.5	74	57.3	36.5	89.6	0	8135700000	355890000	2963700000
>MSMEG1444 ribosomal protein L29 (rpmC)	1	11	11	11	10	1	8	9	8	9	1	9	0	10	1	8	9	8	9	1	9	0	10	1	8	9	8	9	1	9	0	93.5	93.5	93.5	8.7778	77	2.1879e-90	93.5	13	81.8	81.8	81.8	81.8	13	81.8	0	10330000000	20778000	2676900000
>MSMEG1217 ABC-type transport system ATP-binding protein I	1	2	2	2	0	0	1	0	0	0	0	2	0	0	0	1	0	0	0	0	2	0	0	0	1	0	0	0	0	2	0	8.9	8.9	8.9	25.899	237	0.00047516	0	0	3.4	0	0	0	0	8.9	0	4282400000	0	2635400000
>MSMEG2654 ribosomal protein S15 (rpsO)	1	8	8	8	3	5	6	5	5	5	7	7	0	3	5	6	5	5	5	7	7	0	3	5	6	5	5	5	7	7	0	74.2	74.2	74.2	10.344	89	2.3203e-75	47.2	58.4	65.2	65.2	58.4	58.4	73	67.4	0	7047800000	1065300000	2596900000
>MSMEG4571 ribosomal protein S20 (rpsT)	1	8	8	8	6	3	7	6	5	4	5	6	0	6	3	7	6	5	4	5	6	0	6	3	7	6	5	4	5	6	0	48.8	48.8	48.8	9.5329	86	7.2666e-77	47.7	36	48.8	48.8	37.2	36	47.7	48.8	0	6339000000	657900000	2593400000
>MSMEG1436 ribosomal protein L3 (rplC)	1	19	19	19	14	1	7	12	14	11	2	11	0	14	1	7	12	14	11	2	11	0	14	1	7	12	14	11	2	11	0	76.5	76.5	76.5	22.972	217	1.0021e-226	56.2	6	34.1	50.2	63.6	43.8	13.8	41	0	9850300000	8535500	2533400000
>MSMEG4298 3-methyl-2-oxobutanoate hydroxymethyltransferase (panB) [2.1.2.11]	1	12	12	12	10	12	9	8	8	6	11	7	0	10	12	9	8	8	6	11	7	0	10	12	9	8	8	6	11	7	0	53	53	53	30.059	287	0	47.7	53	40.8	37.3	42.9	32.4	42.9	30.3	0	23117000000	10335000000	2504800000
>MSMEG1368 DNA-directed RNA polymerase, beta subunit (rpoC) [2.7.7.6]	1	80	80	80	9	49	22	16	19	16	75	45	4	9	49	22	16	19	16	75	45	4	9	49	22	16	19	16	75	45	4	62.3	62.3	62.3	146.51	1317	0	8.2	47.8	17.3	12.4	16.9	13.7	57.8	40.3	3.7	28758000000	20867000000	2485800000
>MSMEG6894 ribosomal protein L9 (rplI)	1	15	15	15	13	0	7	11	10	11	0	9	0	13	0	7	11	10	11	0	9	0	13	0	7	11	10	11	0	9	0	84.8	84.8	84.8	15.923	151	0	80.8	0	54.3	69.5	76.2	76.2	0	56.3	0	8273200000	0	2394200000
>MSMEG1556 ribosomal protein L13 (rplM)	1	9	9	9	7	0	6	7	7	7	0	7	0	7	0	6	7	7	7	0	7	0	7	0	6	7	7	7	0	7	0	72.8	72.8	72.8	16.118	147	2.9912e-116	53.7	0	51	55.1	66	66	0	55.1	0	8270300000	0	2234900000
>MSMEG3793 translation initiation factor IF-3 (infC)	1	12	12	12	3	9	6	2	2	0	8	9	0	3	9	6	2	2	0	8	9	0	3	9	6	2	2	0	8	9	0	50.5	50.5	50.5	22.899	206	4.3592e-71	18	40.3	29.6	12.1	13.1	0	40.3	41.3	0	5381700000	1473600000	2220400000
>MSMEG5431 ribosomal protein L25, Ctc-form	1	8	8	8	7	1	4	6	5	4	1	4	0	7	1	4	6	5	4	1	4	0	7	1	4	6	5	4	1	4	0	28.4	28.4	28.4	22.55	215	9.136e-67	28.4	9.3	21.9	27.9	22.3	21.9	3.7	21.9	0	7389100000	20482000	2159200000
>MSMEG1441 50S ribosomal protein L22	1	7	7	7	7	0	6	5	6	4	0	5	0	7	0	6	5	6	4	0	5	0	7	0	6	5	6	4	0	5	0	60.1	60.1	60.1	16.323	153	7.0614e-103	60.1	0	58.8	53.6	58.8	31.4	0	53.6	0	9244500000	0	2024500000
>MSMEG1466 ribosomal protein L24 (rplX)	1	8	8	8	7	0	6	6	7	5	0	7	0	7	0	6	6	7	5	0	7	0	7	0	6	6	7	5	0	7	0	72.4	72.4	72.4	11.206	105	1.3008e-96	72.4	0	62.9	62.9	70.5	55.2	0	70.5	0	7473900000	0	2008400000
>MSMEG1401 translation elongation factor Tu (tuf)	1	28	28	28	23	23	21	23	16	12	21	18	22	23	23	21	23	16	12	21	18	22	23	23	21	23	16	12	21	18	22	87.6	87.6	87.6	43.735	396	0	80.6	78.8	73.2	82.3	56.3	47.7	70.5	70.2	67.9	31221000000	11114000000	2006700000
>MSMEG4954 transcription termination factor Rho (rho)	1	34	34	34	6	21	18	5	14	6	32	21	4	6	21	18	5	14	6	32	21	4	6	21	18	5	14	6	32	21	4	62.1	62.1	62.1	69.665	643	0	10.7	47.4	38.7	10.3	28.8	13.7	61.1	46.7	6.7	9879000000	4728900000	1913100000
>MSMEG1474 ribosomal protein L15 (rplO)	1	12	12	12	11	0	7	10	9	5	1	7	0	11	0	7	10	9	5	1	7	0	11	0	7	10	9	5	1	7	0	66.7	66.7	66.7	15.571	147	3.9821e-131	62.6	0	52.4	57.1	57.1	46.9	7.5	51.7	0	7804200000	40122000	1854400000
>MSMEG1467 50S ribosomal protein L5	1	14	14	14	12	0	12	11	12	12	0	12	0	12	0	12	11	12	12	0	12	0	12	0	12	11	12	12	0	12	0	80.7	80.7	80.7	21.122	187	1.6799e-161	54	0	77	65.8	66.3	66.3	0	66.3	0	8341300000	0	1789800000
>MSMEG3791 ribosomal protein L20 (rplT)	1	11	11	11	9	0	6	9	10	8	1	9	0	9	0	6	9	10	8	1	9	0	9	0	6	9	10	8	1	9	0	65.9	65.9	65.9	14.464	129	0	59.7	0	43.4	64.3	61.2	59.7	16.3	65.9	0	7384800000	0	1783600000
>MSMEG1543 eptc-inducible aldehyde dehydrogenase [1.2.1.3]	1	21	21	10	7	18	15	7	12	6	19	13	15	7	18	15	7	12	6	19	13	15	3	8	7	3	5	3	9	7	7	48.7	48.7	20.9	55.175	507	0	18.5	43.8	37.5	15.4	31.2	16	43.8	30	37.3	21284000000	11826000000	1761500000
>MSMEG1424 FMN-dependent dehydrogenase	1	20	20	20	13	13	11	12	10	9	16	14	0	13	13	11	12	10	9	16	14	0	13	13	11	12	10	9	16	14	0	69.5	69.5	69.5	42.528	397	8.491e-242	47.4	50.1	49.9	40.8	41.6	35.8	53.7	54.2	0	9803700000	2949200000	1623700000
>MSMEG6895 ribosomal protein S18 (rpsR)	1	7	7	7	6	2	3	6	3	5	1	6	0	6	2	3	6	3	5	1	6	0	6	2	3	6	3	5	1	6	0	57.1	57.1	57.1	9.502	84	2.7635e-144	48.8	25	34.5	57.1	34.5	50	10.7	50	0	3252600000	9167600	1432300000
>MSMEG1398 ribosomal protein S12 (rpsL)	1	8	8	8	4	1	3	6	3	1	0	6	0	4	1	3	6	3	1	0	6	0	4	1	3	6	3	1	0	6	0	54	54	54	13.863	124	4.8889e-50	41.1	6.5	34.7	53.2	12.1	6.5	0	47.6	0	3110300000	0	1424100000
>MSMEG1524 DNA-directed RNA polymerase, alpha subunit (rpoA) [2.7.7.6]	1	23	23	23	11	17	13	12	8	10	23	13	8	11	17	13	12	8	10	23	13	8	11	17	13	12	8	10	23	13	8	76	76	76	37.919	350	0	53.4	68.3	58.9	56	38	33.7	76	60.6	29.4	15489000000	10127000000	1382800000
>MSMEG1346 ribosomal protein L11 (rplK)	1	9	9	9	8	0	4	8	7	6	1	7	0	8	0	4	8	7	6	1	7	0	8	0	4	8	7	6	1	7	0	50.7	50.7	50.7	15.002	142	2.3966e-117	45.8	0	23.9	50.7	38.7	28.9	4.9	43.7	0	4982300000	0	1263400000
>MSMEG4290 glutamine synthetase, type I (glnA) [6.3.1.2]	1	18	18	18	2	12	7	4	6	5	18	16	5	2	12	7	4	6	5	18	16	5	2	12	7	4	6	5	18	16	5	49	49	49	53.591	478	0	6.5	34.5	21.5	12.8	17.6	16.1	49	45.2	14.2	9424400000	6585600000	1253500000
>MSMEG1522 ribosomal protein S11 (rpsK)	1	9	9	9	6	3	7	5	5	2	6	8	0	6	3	7	5	5	2	6	8	0	6	3	7	5	5	2	6	8	0	51.4	51.4	51.4	14.641	138	4.186e-67	30.4	12.3	30.4	18.8	18.8	12.3	50	51.4	0	2999800000	372080000	1252800000
>MSMEG4625 ribosomal protein L21 (rplU)	1	6	6	6	6	0	3	4	4	4	0	4	0	6	0	3	4	4	4	0	4	0	6	0	3	4	4	4	0	4	0	43	43	43	15.408	142	9.2732e-161	43	0	31	36.6	36.6	36.6	0	36.6	0	5124100000	0	1242200000
>MSMEG4624 ribosomal protein L27 (rpmA)	1	8	8	8	8	0	6	6	7	6	0	7	0	8	0	6	6	7	6	0	7	0	8	0	6	6	7	6	0	7	0	67	67	67	9.2304	88	1.3882e-53	67	0	65.9	65.9	67	65.9	0	45.5	0	5795500000	0	1238700000
>MSMEG5415 enolase (eno) [4.2.1.11]	1	19	19	19	7	16	9	12	10	12	16	15	6	7	16	9	12	10	12	16	15	6	7	16	9	12	10	12	16	15	6	60.7	60.7	60.7	44.761	427	3.1479e-278	27.4	50.6	29.3	39.6	34.4	37.9	51.1	49.4	17.8	13139000000	7828800000	1231800000
>MSMEG2389 DNA-binding protein HU (hup)	1	8	8	8	3	1	2	4	7	6	0	7	0	3	1	2	4	7	6	0	7	0	3	1	2	4	7	6	0	7	0	38	38	38	21.23	208	9.9237e-82	16.3	4.3	12	19.2	34.1	31.2	0	35.1	0	2739400000	0	1150700000
>MSMEG2440 ribosomal protein L19 (rplS)	1	5	5	5	4	0	4	5	5	4	1	4	0	4	0	4	5	5	4	1	4	0	4	0	4	5	5	4	1	4	0	30.7	30.7	30.7	18.262	163	2.77e-47	27	0	27	30.7	30.7	27	10.4	27	0	4341600000	6507200	1127000000
>MSMEG1813 propionyl-CoA carboxylase beta chain [6.4.1.3]	1	25	25	25	1	20	10	3	4	5	24	15	2	1	20	10	3	4	5	24	15	2	1	20	10	3	4	5	24	15	2	45.2	45.2	45.2	58.427	542	0	2.8	39.5	25.6	8.9	10.7	13.5	45.2	30.8	4.8	15717000000	11546000000	1069700000
>MSMEG1438 ribosomal protein L23 (rplW)	1	6	6	6	5	0	3	5	4	5	0	4	0	5	0	3	5	4	5	0	4	0	5	0	3	5	4	5	0	4	0	62	62	62	11.028	100	8.4896e-60	53	0	46	62	46	62	0	53	0	5460200000	0	1039800000
>MSMEG1367 DNA-directed RNA polymerase, beta subunit (rpoB) [2.7.7.6]	1	58	58	58	8	40	13	8	8	8	57	30	2	8	40	13	8	8	8	57	30	2	8	40	13	8	8	8	57	30	2	61.8	61.8	61.8	128.53	1169	0	10.5	46.4	12.6	8.3	8.8	7.4	61	34.5	1.6	18943000000	14208000000	1029600000
>MSMEG1465 ribosomal protein L14 (rplN)	1	14	14	14	11	0	8	10	10	7	0	10	0	11	0	8	10	10	7	0	10	0	11	0	8	10	10	7	0	10	0	71.3	71.3	71.3	13.376	122	3.477e-84	60.7	0	52.5	56.6	63.9	46.7	0	63.1	0	3997800000	0	862800000
>MSMEG1525 50S ribosomal protein L17	1	11	11	11	9	1	4	9	8	6	2	9	0	9	1	4	9	8	6	2	9	0	9	1	4	9	8	6	2	9	0	44.2	44.2	44.2	21.854	199	1.3126e-166	44.2	4	29.6	44.2	39.7	36.7	8	43.2	0	3846900000	35378000	813760000
>MSMEG1583 chaperonin GroL (groL)	1	27	26	26	18	22	17	14	8	6	23	12	8	17	21	16	13	7	5	22	11	7	17	21	16	13	7	5	22	11	7	60.9	59.3	59.3	56.152	540	0	43.3	52.8	43.5	33.5	16.1	14.8	53.5	31.9	19.1	11159000000	5137000000	809590000
>MSMEG1582 chaperonin GroS (groS)	1	6	6	6	6	2	3	6	3	4	4	5	0	6	2	3	6	3	4	4	5	0	6	2	3	6	3	4	4	5	0	57	57	57	10.763	100	1.1163e-116	57	23	39	57	42	49	42	50	0	1981700000	320080000	806460000
>MSMEG4535 glycoside hydrolase	1	22	22	22	9	7	10	1	17	12	5	16	0	9	7	10	1	17	12	5	16	0	9	7	10	1	17	12	5	16	0	40.5	40.5	40.5	75.158	672	1.1527e-190	19.6	13.4	19.5	1.2	30.8	22.6	10.9	29.6	0	2050900000	147280000	792860000
>MSMEG3084 glyceraldehyde-3-phosphate dehydrogenase, type I (gap) [1.2.1.12]	1	17	17	17	5	10	11	9	6	2	15	10	0	5	10	11	9	6	2	15	10	0	5	10	11	9	6	2	15	10	0	62.9	62.9	62.9	35.947	340	5.0769e-179	21.5	38.2	45.9	37.9	26.8	6.5	53.8	47.9	0	7093400000	3805200000	765900000
>MSMEG3619 short chain dehydrogenase	1	11	11	11	1	0	6	0	2	1	0	10	0	1	0	6	0	2	1	0	10	0	1	0	6	0	2	1	0	10	0	57	57	57	23.464	223	3.5696e-102	6.3	0	30.9	0	12.6	5.4	0	49.3	0	906220000	0	692390000
>MSMEG5789 putative thiosulfate sulfurtransferase [2.8.1.1]	1	21	21	20	6	16	12	9	4	4	15	10	0	6	16	12	9	4	4	15	10	0	6	15	12	9	4	4	14	10	0	68.6	68.6	66.4	30.985	277	1.3322e-96	19.9	49.8	39	39	15.5	15.9	53.8	32.9	0	8992800000	3604400000	687690000
>MSMEG0911 isocitrate lyase (aceA) [4.1.3.1]	1	23	23	23	5	14	7	0	5	5	19	12	17	5	14	7	0	5	5	19	12	17	5	14	7	0	5	5	19	12	17	55.1	55.1	55.1	47.089	428	0	15.4	43.5	25.2	0	21	16.8	49.8	39.3	43.5	6978500000	4507100000	657100000
>MSMEG6407 Cof-like hydrolase	1	8	8	8	1	0	4	1	1	0	0	7	0	1	0	4	1	1	0	0	7	0	1	0	4	1	1	0	0	7	0	50.4	50.4	50.4	28.288	274	7.1704e-86	6.9	0	37.2	6.9	6.9	0	0	50.4	0	1264600000	0	653990000
>MSMEG6638 5-methyltetrahydropteroyltriglutamate--homocysteine S-methyltransferase (metE) [2.1.1.14]	1	24	24	24	12	16	18	8	7	6	18	13	1	12	16	18	8	7	6	18	13	1	12	16	18	8	7	6	18	13	1	39.3	39.3	39.3	81.71	760	8.411e-187	20.3	26.2	30.9	14.1	12.8	10.8	26.2	21.7	1.6	5639500000	2426200000	644060000
>MSMEG2352 electron transfer flavoprotein, alpha subunit (etfA)	1	14	14	14	7	11	12	6	5	4	8	8	0	7	11	12	6	5	4	8	8	0	7	11	12	6	5	4	8	8	0	61.6	61.6	61.6	32.069	318	9.2608e-177	36.2	40.3	56.6	23.6	17.6	17.9	32.4	29.2	0	5381300000	1530900000	643940000
>MSMEG4938 ATP synthase F1, alpha subunit (atpA) [3.6.3.14]	1	19	19	19	4	7	7	4	3	2	18	12	1	4	7	7	4	3	2	18	12	1	4	7	7	4	3	2	18	12	1	38.1	38.1	38.1	58.888	548	6.359e-169	8.8	17.7	17.2	9.7	7.7	3.6	36.3	22.4	1.8	3953800000	2957500000	566740000
>MSMEG4936 ATP synthase F1, beta subunit (atpD) [3.6.3.14]	1	24	24	24	4	12	9	4	8	6	21	14	4	4	12	9	4	8	6	21	14	4	4	12	9	4	8	6	21	14	4	79.8	79.8	79.8	51.616	475	0	16.2	40.4	25.1	13.1	21.1	23.8	67.6	45.5	8.4	4925700000	3607900000	565000000
>MSMEG4263 ubiquinol-Cytochrome c reductase cytochrome b subunit	1	13	13	13	6	3	5	10	4	8	6	7	3	6	3	5	10	4	8	6	7	3	6	3	5	10	4	8	6	7	3	29.9	29.9	29.9	60.21	546	3.4907e-77	11.4	6	9	26.4	11.5	13.9	11.4	16.7	5.3	1944500000	329020000	559510000
>MSMEG0709 chaperone protein DnaK (dnaK)	2	30	30	30	15	15	15	16	10	3	15	11	0	15	15	15	16	10	3	15	11	0	15	15	15	16	10	3	15	11	0	53.9	53.9	53.9	66.646	622	8.0127e-190	26.5	28.9	32.6	29.4	21.2	5.5	27.7	20.3	0	4143700000	1267900000	550150000
>MSMEG5489 ribosomal protein L32 (rpmF)	1	3	3	3	3	0	2	3	2	3	0	2	0	3	0	2	3	2	3	0	2	0	3	0	2	3	2	3	0	2	0	43.9	43.9	43.9	6.4516	57	9.8273e-25	43.9	0	43.9	43.9	43.9	43.9	0	43.9	0	2345600000	0	544870000
>MSMEG4674 trigger factor (tig) [5.2.1.8]	1	17	17	17	10	12	12	8	8	6	14	9	0	10	12	12	8	8	6	14	9	0	10	12	12	8	8	6	14	9	0	46.1	46.1	46.1	51.655	469	8.1433e-180	27.9	30.9	35.4	22.6	24.3	17.7	40.1	26	0	4998800000	2307600000	487780000
>MSMEG2400 ribosomal protein L28 (rpmB)	1	4	4	4	4	0	1	3	3	1	0	2	0	4	0	1	3	3	1	0	2	0	4	0	1	3	3	1	0	2	0	40.6	40.6	40.6	6.8759	64	4.6497e-16	40.6	0	14.1	26.6	29.7	14.1	0	28.1	0	2285500000	0	477430000
>MSMEG1654 isocitrate dehydrogenase, NADP-dependent [1.1.1.42]	1	33	33	33	6	23	15	8	5	5	28	15	4	6	23	15	8	5	5	28	15	4	6	23	15	8	5	5	28	15	4	58.1	58.1	58.1	82.603	743	0	12.2	43.5	27.3	14.1	8.9	10.6	51.4	27.6	5.7	7158400000	4129300000	463500000
>MSMEG3055 S-adenosylmethionine synthetase (metK) [2.5.1.6]	3	18	18	18	5	13	6	3	4	3	15	11	3	5	13	6	3	4	3	15	11	3	5	13	6	3	4	3	15	11	3	63.4	63.4	63.4	42.59	399	0	15.8	44.9	24.1	10	15.3	10.8	51.4	36.1	8	3434800000	2252000000	452510000
>MSMEG3050 integration host factor	1	4	4	4	4	2	3	4	3	3	2	4	0	4	2	3	4	3	3	2	4	0	4	2	3	4	3	3	2	4	0	16.1	16.1	16.1	30.323	274	2.0773e-29	16.1	8.8	13.9	16.1	13.9	13.9	8.8	16.1	0	1962800000	209830000	443860000
>MSMEG2374 ketol-acid reductoisomerase (ilvC) [1.1.1.86]	1	19	19	19	8	13	9	6	7	3	14	7	0	8	13	9	6	7	3	14	7	0	8	13	9	6	7	3	14	7	0	50.7	50.7	50.7	36.421	337	0	26.1	35	29.7	19.9	24	12.2	33.5	24	0	4874400000	2196600000	430270000
>MSMEG4262 ubiquinol-Cytochrome c reductase iron-sulfur subunit	1	21	21	21	8	7	10	14	10	12	7	10	0	8	7	10	14	10	12	7	10	0	8	7	10	14	10	12	7	10	0	46.8	46.8	46.8	46.326	421	2.209e-193	20.2	17.6	25.4	33.3	22.8	29.2	17.8	24.5	0	2693100000	761290000	418950000
>MSMEG1443 ribosomal protein L16 (rplP)	1	11	11	11	6	0	5	7	8	4	0	5	0	6	0	5	7	8	4	0	5	0	6	0	5	7	8	4	0	5	0	67.4	67.4	67.4	15.742	138	2.0871e-79	58	0	52.9	57.2	57.2	47.1	0	44.9	0	2526600000	0	400690000
>MSMEG4580 conserved domain protein	1	4	4	4	1	1	3	0	2	1	0	4	0	1	1	3	0	2	1	0	4	0	1	1	3	0	2	1	0	4	0	35.3	35.3	35.3	14.757	133	1.3613e-54	15	6	26.3	0	21.1	15	0	35.3	0	705220000	0	388840000
>MSMEG2351 electron transfer flavoprotein, beta subunit (etfB)	1	14	14	14	8	12	11	8	5	4	12	5	0	8	12	11	8	5	4	12	5	0	8	12	11	8	5	4	12	5	0	63.9	63.9	63.9	27.787	263	5.4091e-171	33.1	60.8	53.6	31.6	20.5	18.3	57	21.7	0	4717800000	1893800000	385740000
>MSMEG3103 transketolase (tkt) [2.2.1.1]	1	23	23	23	3	10	8	2	4	2	19	8	0	3	10	8	2	4	2	19	8	0	3	10	8	2	4	2	19	8	0	50.7	50.7	50.7	75.154	696	0	4.6	25.6	18.1	4.2	7.2	3.9	45.7	20.3	0	3831400000	2302700000	367530000
>MSMEG5525 succinyl-CoA synthetase, beta subunit (sucC) [6.2.1.5]	1	20	20	20	9	13	13	10	6	3	14	10	12	9	13	13	10	6	3	14	10	12	9	13	13	10	6	3	14	10	12	54	54	54	40.932	387	0	23.5	36.4	43.7	27.4	17.6	7.2	42.9	30.5	30	4606900000	2149300000	366140000
>MSMEG6073 RNA methyltransferase, TrmH family, group 3	1	8	8	8	0	0	7	0	5	2	0	8	0	0	0	7	0	5	2	0	8	0	0	0	7	0	5	2	0	8	0	34.4	34.4	34.4	32.572	314	1.0932e-146	0	0	30.9	0	22.9	8.3	0	34.4	0	593290000	0	357750000
>MSMEG2520 translation elongation factor Ts (tsf)	1	19	19	18	14	5	9	10	9	6	5	12	0	14	5	9	10	9	6	5	12	0	13	5	9	9	8	5	5	12	0	69.1	69.1	66.9	29.405	275	3.7371e-191	53.8	23.3	40.7	38.2	30.9	25.5	20.7	47.3	0	1703500000	222060000	354690000
>MSMEG4283 2-oxoglutarate dehydrogenase, E2 component, dihydrolipoamide succinyltransferase (sucB) [2.3.1.61]	1	13	13	13	1	12	5	2	5	3	8	6	0	1	12	5	2	5	3	8	6	0	1	12	5	2	5	3	8	6	0	30.9	30.9	30.9	61.029	585	1.45e-155	3.2	29.4	15.6	8.4	14.5	7	24.8	16.6	0	4310100000	2276400000	340190000
>MSMEG2656 guanosine pentaphosphate synthetase I/polyribonucleotide nucleotidyltransferase (gpsI) [2.7.-.- 2.7.7.8]	1	26	26	26	3	16	8	4	4	4	25	9	0	3	16	8	4	4	4	25	9	0	3	16	8	4	4	4	25	9	0	41	41	41	81.026	763	9.4459e-269	5.9	26	10.6	8.3	6.8	6.7	39.2	11.9	0	4961100000	3428200000	339130000
>MSMEG1028 geranylgeranyl reductase ;>MSMEG2308 geranylgeranyl reductase	2	20	20	20	10	7	7	12	11	13	14	9	0	10	7	7	12	11	13	14	9	0	10	7	7	12	11	13	14	9	0	54	54	54	48.273	437	2.2697e-161	26.1	16.7	19.7	29.1	30.4	38.7	32.7	24.7	0	2312600000	1377400000	326800000
>MSMEG0024 peptidyl-prolyl cis-trans isomerase B [5.2.1.8]	1	8	8	8	6	2	5	6	5	4	1	5	0	6	2	5	6	5	4	1	5	0	6	2	5	6	5	4	1	5	0	62.9	62.9	62.9	18.726	175	1.0539e-110	47.4	15.4	45.7	50.9	41.7	32.6	6.9	44	0	1563500000	69068000	325450000
>MSMEG6179 acetyl-coenzyme A synthetase [6.2.1.1]	1	24	24	24	12	21	16	15	3	4	22	9	5	12	21	16	15	3	4	22	9	5	12	21	16	15	3	4	22	9	5	48.4	48.4	48.4	71.137	651	6.2389e-260	23.3	44.1	35.9	28	6.6	9.2	42.1	18.4	11.1	9327700000	3594300000	316030000
>MSMEG1519 translation initiation factor IF-1 (infA)	1	5	5	5	1	4	2	2	2	4	3	5	0	1	4	2	2	2	4	3	5	0	1	4	2	2	2	4	3	5	0	63	63	63	8.5029	73	1.3946e-17	16.4	54.8	27.4	27.4	27.4	54.8	42.5	63	0	1225600000	414100000	310970000
>MSMEG1843 adenosylhomocysteinase (ahcY) [3.3.1.1]	1	19	19	19	2	15	8	3	2	1	16	9	4	2	15	8	3	2	1	16	9	4	2	15	8	3	2	1	16	9	4	50.7	50.7	50.7	45.468	418	6.0312e-174	5.3	45.2	26.3	6.9	6.7	2.2	42.8	28.9	9.8	4424600000	2751600000	307150000
>MSMEG5049 2-oxoglutarate dehydrogenase, E1 component (sucA) [1.2.4.2]	1	57	57	57	2	34	6	1	1	3	52	15	6	2	34	6	1	1	3	52	15	6	2	34	6	1	1	3	52	15	6	51.6	51.6	51.6	135.94	1227	0	2.5	30.6	6.8	1.7	0.7	3.3	48.2	15.7	5.5	11409000000	9387000000	304240000
>MSMEG4939 ATP synthase delta chain [3.6.3.14]	1	15	15	15	3	2	4	3	3	1	3	11	0	3	2	4	3	3	1	3	11	0	3	2	4	3	3	1	3	11	0	46.1	46.1	46.1	47.449	445	4.9093e-93	9	6.1	11.5	7.6	8.3	2.7	11.7	36	0	484400000	130070000	279400000
>MSMEG3935 conserved hypothetical protein	1	9	9	9	1	0	3	0	2	0	0	7	0	1	0	3	0	2	0	0	7	0	1	0	3	0	2	0	0	7	0	37.3	37.3	37.3	30.191	268	1.138e-39	3.4	0	12.3	0	7.8	0	0	28	0	397620000	0	276510000
>MSMEG6759 glycerol kinase (glpK) [2.7.1.30]	1	23	23	19	14	19	18	10	4	3	16	8	10	14	19	18	10	4	3	16	8	10	12	15	15	9	3	3	14	7	8	52.7	52.7	46.9	55.098	505	1.2912e-264	34.7	44.4	45.1	23.4	10.5	7.1	39.8	19.2	25.3	6785500000	2215000000	268770000
>MSMEG6392 polyketide synthase	1	51	51	51	3	27	10	2	5	3	45	11	0	3	27	10	2	5	3	45	11	0	3	27	10	2	5	3	45	11	0	33.5	33.5	33.5	197.14	1841	0	2.2	18.5	7	2	4.7	1.8	28.9	8.4	0	4986700000	3580300000	245710000
>MSMEG1339 ribosomal protein L33 (rpmG)	1	4	4	4	4	0	3	2	3	1	0	3	0	4	0	3	2	3	1	0	3	0	4	0	3	2	3	1	0	3	0	36.4	36.4	36.4	6.4524	55	2.5616e-13	36.4	0	34.5	32.7	34.5	16.4	0	34.5	0	911770000	0	245530000
>MSMEG3792 ribosomal protein L35 (rpmI)	1	3	3	3	3	0	2	2	2	2	0	2	0	3	0	2	2	2	2	0	2	0	3	0	2	2	2	2	0	2	0	42.2	42.2	42.2	7.2763	64	1.9451e-11	42.2	0	29.7	29.7	29.7	29.7	0	29.7	0	757110000	0	244440000
>MSMEG4626 ribonuclease, Rne/Rng family [3.1.4.-]	2	19	19	19	2	11	3	1	1	1	13	6	1	2	11	3	1	1	1	13	6	1	2	11	3	1	1	1	13	6	1	22.2	22.2	22.2	112.76	1037	1.8559e-266	3.5	14.1	4.8	0.7	1.4	1.4	16.7	8.6	0.7	991720000	519750000	243090000
>MSMEG3143 aconitate hydratase 1 (acnA) [4.2.1.3]	1	44	44	44	10	28	22	9	8	6	29	12	9	10	28	22	9	8	6	29	12	9	10	28	22	9	8	6	29	12	9	59.6	59.6	59.6	102.17	943	0	12.8	36.3	34.8	12.6	13	9.1	38.2	16.4	8.4	6406500000	3029200000	241920000
>MSMEG1878 S30AE family protein	1	6	6	6	0	0	3	0	1	0	1	5	0	0	0	3	0	1	0	1	5	0	0	0	3	0	1	0	1	5	0	21.6	21.6	21.6	31.335	273	8.4442e-23	0	0	11.4	0	4.4	0	4.4	18.3	0	277710000	5028100	225690000
>MSMEG5524 succinyl-CoA synthetase, alpha subunit (sucD) [6.2.1.5]	1	12	12	12	4	6	10	5	2	2	9	5	0	4	6	10	5	2	2	9	5	0	4	6	10	5	2	2	9	5	0	45.3	45.3	45.3	30.948	300	2.025e-164	15.7	23.3	42.7	20	13	11	36.3	23	0	2025000000	599310000	221250000
>MSMEG4281 cytosol aminopeptidase [3.4.11.1]	1	12	12	12	1	4	1	1	1	2	9	6	6	1	4	1	1	1	2	9	6	6	1	4	1	1	1	2	9	6	6	30.1	30.1	30.1	53.724	519	1.8171e-113	2.5	11.8	3.5	2.5	2.5	5	24.7	17.5	12.9	1098400000	785460000	205990000
>MSMEG1670 succinate dehydrogenase, flavoprotein subunit (sdhA) [1.3.99.1]	1	19	19	19	2	8	5	2	3	6	18	7	0	2	8	5	2	3	6	18	7	0	2	8	5	2	3	6	18	7	0	34.4	34.4	34.4	64.393	584	6.4971e-85	4.1	14.4	9.2	3.4	5.8	12.5	32.5	14.7	0	3389100000	2703900000	200190000
>MSMEG6391 propionyl-CoA carboxylase beta chain [6.4.1.3]	1	20	20	20	3	14	6	2	5	2	18	8	3	3	14	6	2	5	2	18	8	3	3	14	6	2	5	2	18	8	3	49.7	49.7	49.7	56.169	517	2.6975e-265	9.7	33.1	15.5	6.6	13.9	6.2	47.8	21.5	7.7	5310000000	4182800000	193110000
>MSMEG1060 putative Lsr2 protein	1	3	3	3	3	1	2	3	2	3	0	3	0	3	1	2	3	2	3	0	3	0	3	1	2	3	2	3	0	3	0	29.1	29.1	29.1	14.361	134	2.9728e-40	29.1	13.4	21.6	29.1	20.9	29.1	0	29.1	0	533330000	0	191950000
>MSMEG5335 formamidase [3.5.1.49]	1	2	2	2	0	0	0	1	0	0	0	1	0	0	0	0	1	0	0	0	1	0	0	0	0	1	0	0	0	1	0	4.1	4.1	4.1	44.837	415	0.0093706	0	0	0	1.9	0	0	0	2.2	0	215180000	0	191420000
>MSMEG4937 ATP synthase F1, gamma subunit (atpG) [3.6.3.14]	1	11	11	11	0	6	2	0	1	0	10	5	0	0	6	2	0	1	0	10	5	0	0	6	2	0	1	0	10	5	0	48.9	48.9	48.9	33.397	307	6.9743e-144	0	27	10.1	0	3.6	0	45.3	29	0	1883000000	1290000000	188080000
>MSMEG0408 type I modular polyketide synthase	1	72	72	72	6	15	8	23	16	14	41	14	1	6	15	8	23	16	14	41	14	1	6	15	8	23	16	14	41	14	1	25.2	25.2	25.2	389.86	3652	0	2.1	5.3	3.1	7.4	6.4	4.7	16.2	5.1	0.2	3247200000	2446700000	181600000
>MSMEG2378 D-3-phosphoglycerate dehydrogenase (serA) [1.1.1.95]	1	18	18	18	2	9	3	1	2	2	11	8	0	2	9	3	1	2	2	11	8	0	2	9	3	1	2	2	11	8	0	47.3	47.3	47.3	54.357	528	0	6.1	26.9	7.4	3	5.1	3.8	30.3	24.2	0	1628800000	1105200000	179760000
>MSMEG5672 citrate synthase I (gltA) [4.1.3.7]	1	21	21	20	3	14	7	1	2	1	18	7	3	3	14	7	1	2	1	18	7	3	3	13	7	1	2	1	17	7	3	59.2	59.2	57.6	48.521	434	2.7177e-234	11.5	36.4	25.6	6.7	10.8	2.5	49.5	22.4	6.9	3350500000	2168600000	174590000
>MSMEG0835 copper/zinc superoxide dismutase (sodC) [1.15.1.1]	1	3	3	3	2	0	1	3	3	3	1	2	0	2	0	1	3	3	3	1	2	0	2	0	1	3	3	3	1	2	0	16.9	16.9	16.9	21.493	219	6.1996e-47	13.2	0	8.2	16.9	16.9	16.9	8.2	11.9	0	494410000	31840000	173470000
>MSMEG6896 single-stranded DNA-binding protein	1	5	5	5	0	4	1	1	2	0	5	3	0	0	4	1	1	2	0	5	3	0	0	4	1	1	2	0	5	3	0	42.4	42.4	42.4	17.401	165	1.5019e-145	0	30.9	9.7	9.7	16.4	0	42.4	21.2	0	692200000	410250000	167680000
>MSMEG2629 ribosome-binding factor A (rbfA)	1	4	4	4	1	0	2	1	1	1	1	4	0	1	0	2	1	1	1	1	4	0	1	0	2	1	1	1	1	4	0	28.2	28.2	28.2	16.594	156	5.4773e-41	10.3	0	16.7	10.3	10.3	10.3	10.3	28.2	0	192720000	2721400	167520000
>MSMEG4920 acetyl-CoA acetyltransferase [2.3.1.9]	1	13	13	13	4	8	5	2	2	2	9	6	0	4	8	5	2	2	2	9	6	0	4	8	5	2	2	2	9	6	0	50.5	50.5	50.5	40.455	392	1.3153e-267	14.8	29.1	23.7	6.6	8.2	7.4	38.8	23.7	0	2169100000	1596800000	166410000
>MSMEG4692 conserved hypothetical protein	1	6	6	6	3	2	3	6	5	4	5	3	0	3	2	3	6	5	4	5	3	0	3	2	3	6	5	4	5	3	0	65	65	65	15.899	157	9.8464e-73	33.8	29.9	25.5	65	58	39.5	58	31.2	0	1682600000	256320000	164130000
>MSMEG1279 conserved hypothetical protein	1	2	2	2	2	0	1	2	2	2	0	1	0	2	0	1	2	2	2	0	1	0	2	0	1	2	2	2	0	1	0	1.5	1.5	1.5	53.431	476	1.548e-05	1.5	0	1.3	1.5	1.5	1.5	0	1.3	0	985190000	0	161350000
>MSMEG1812 conserved hypothetical protein	1	5	5	5	0	3	0	0	0	0	5	3	0	0	3	0	0	0	0	5	3	0	0	3	0	0	0	0	5	3	0	57.3	57.3	57.3	11.174	103	1.4989e-33	0	41.7	0	0	0	0	57.3	41.7	0	1003000000	674250000	161130000
>MSMEG4329 propionyl-CoA carboxylase beta chain [6.4.1.3]	1	12	12	12	2	8	5	3	0	0	8	2	6	2	8	5	3	0	0	8	2	6	2	8	5	3	0	0	8	2	6	28.9	28.9	28.9	50.246	474	1.3586e-183	4.4	21.5	13.1	6.8	0	0	21.7	7.8	13.9	898030000	434380000	158640000
>MSMEG3811 universal stress protein family, putative	1	11	11	11	3	2	5	8	3	5	2	6	0	3	2	5	8	3	5	2	6	0	3	2	5	8	3	5	2	6	0	79.6	79.6	79.6	15.207	147	1.2163e-223	34	22.4	54.4	58.5	39.5	46.9	29.3	64.6	0	576800000	59478000	156210000
>MSMEG1547 glycerol dehydratase large subunit [4.2.1.30]	1	20	20	20	4	13	5	3	2	3	15	6	3	4	13	5	3	2	3	15	6	3	4	13	5	3	2	3	15	6	3	44.6	44.6	44.6	61.558	570	7.5391e-141	9.6	32.5	12.6	5.4	5.8	7.4	35.6	14.9	6.5	2597500000	1426100000	152400000
>MSMEG5042 ATP-dependent rna helicase, dead/deah box family	1	10	10	10	2	0	1	7	3	6	1	5	0	2	0	1	7	3	6	1	5	0	2	0	1	7	3	6	1	5	0	18.8	18.8	18.8	63.723	581	7.0246e-41	3.4	0	2.8	11.7	6.2	11.2	1.5	10.2	0	300470000	19595000	151570000
>MSMEG1473 ribosomal protein L30 (rpmD)	1	3	3	3	3	0	1	1	3	1	0	1	0	3	0	1	1	3	1	0	1	0	3	0	1	1	3	1	0	1	0	57.4	57.4	57.4	7.008	61	4.0092e-53	57.4	0	27.9	27.9	57.4	27.9	0	27.9	0	1391200000	0	149060000
>MSMEG6105 cell division protein	1	22	22	22	2	5	3	6	3	8	8	6	0	2	5	3	6	3	8	8	6	0	2	5	3	6	3	8	8	6	0	35.1	35.1	35.1	83.537	770	3.068e-100	3	6	4.2	11.2	5.6	12.2	13.8	10.5	0	692200000	200200000	143110000
>MSMEG4533 sulfate-binding protein	1	6	6	6	3	0	3	5	3	1	1	5	0	3	0	3	5	3	1	1	5	0	3	0	3	5	3	1	1	5	0	22.6	22.6	22.6	36.683	349	1.5825e-46	10.3	0	10.3	19.2	8.9	2	2	18.3	0	278360000	9351200	139150000
>MSMEG6904 myo-inositol-1-phosphate synthase	1	13	13	13	6	10	8	4	2	2	7	5	0	6	10	8	4	2	2	7	5	0	6	10	8	4	2	2	7	5	0	45.7	45.7	45.7	39.299	363	1.0737e-151	20.7	35.5	28.1	13.5	8.3	7.4	25.9	18.5	0	1946300000	897950000	130390000
>MSMEG3894 proteasome alpha subunit	1	10	10	10	0	6	1	1	0	2	10	5	0	0	6	1	1	0	2	10	5	0	0	6	1	1	0	2	10	5	0	48.3	48.3	48.3	25.516	234	2.2476e-167	0	28.6	5.1	5.1	0	7.3	48.3	25.6	0	3220700000	2637500000	130370000
>MSMEG4327 3-oxoacyl-[acyl-carrier-protein] synthase 1 [2.3.1.41]	1	14	14	14	3	8	10	6	6	4	12	5	5	3	8	10	6	6	4	12	5	5	3	8	10	6	6	4	12	5	5	43	43	43	43.786	416	1.1047e-120	12.3	20.7	31.7	14.7	23.6	10.1	37	14.7	13.5	2664900000	1485800000	128900000
>MSMEG4326 acyl carrier protein (acpP)	1	3	3	3	2	3	2	3	2	2	2	2	2	2	3	2	3	2	2	2	2	2	2	3	2	3	2	2	2	2	2	34.3	34.3	34.3	10.737	99	1.0939e-25	23.2	34.3	23.2	34.3	23.2	23.2	21.2	23.2	23.2	1288900000	489290000	125600000
>MSMEG5720 putative 3-hydroxyacyl-CoA dehydrogenase	1	22	22	22	2	10	1	3	3	2	20	7	0	2	10	1	3	3	2	20	7	0	2	10	1	3	3	2	20	7	0	36.5	36.5	36.5	76.543	720	1.8558e-200	4	19.7	1.2	5.6	4.2	2.9	32.6	13.6	0	4190700000	1120000000	123250000
>MSMEG6078 LpqE protein	1	2	2	2	2	1	1	2	2	2	1	2	0	2	1	1	2	2	2	1	2	0	2	1	1	2	2	2	1	2	0	23.1	23.1	23.1	19.108	186	2.0326e-45	23.1	7	7	23.1	23.1	23.1	7	23.1	0	460520000	115030000	120790000
>MSMEG5438 dimethyladenosine transferase (ksgA) [2.1.1.-]	1	18	18	18	1	13	5	1	0	1	12	6	0	1	13	5	1	0	1	12	6	0	1	13	5	1	0	1	12	6	0	54.5	54.5	54.5	32.833	297	5.9002e-92	4	43.8	21.9	5.4	0	5.4	43.1	24.6	0	1928200000	1238400000	119430000
>MSMEG0406 acyl-coA-dehydrogenase	1	22	22	22	3	7	6	3	2	2	17	11	0	3	7	6	3	2	2	17	11	0	3	7	6	3	2	2	17	11	0	46.5	46.5	46.5	66.531	611	1.8945e-168	7.4	16.7	12.8	5.6	4.7	3.6	39.1	27.3	0	1419000000	1018900000	118470000
>MSMEG2773 hypothetical RNA methyltransferase /cg2084 [2.1.1.-]	1	7	7	7	0	2	0	1	1	0	2	3	0	0	2	0	1	1	0	2	3	0	0	2	0	1	1	0	2	3	0	22.7	22.7	22.7	42.534	397	2.3428e-43	0	5.3	0	4.8	4.8	0	7.1	10.3	0	162960000	39441000	116500000
>MSMEG5246 conserved hypothetical protein	1	12	12	12	4	9	4	2	3	2	9	4	0	4	9	4	2	3	2	9	4	0	4	9	4	2	3	2	9	4	0	46.5	46.5	46.5	36.22	329	1.2218e-63	13.4	36.2	14.6	8.5	12.8	8.5	37.7	19.1	0	2106500000	1263000000	115870000
>MSMEG3895 proteasome beta subunit	1	10	10	10	1	7	4	0	2	2	9	6	0	1	7	4	0	2	2	9	6	0	1	7	4	0	2	2	9	6	0	37.6	37.6	37.6	32.131	303	3.5146e-136	4.3	23.8	13.5	0	11.9	7.6	30	20.8	0	1409800000	1131000000	112580000
>MSMEG6518 conserved hypothetical protein	1	8	8	8	1	0	0	4	2	0	3	7	0	1	0	0	4	2	0	3	7	0	1	0	0	4	2	0	3	7	0	65.9	65.9	65.9	13.362	129	1.0729e-82	17.1	0	0	33.3	31	0	35.7	55.8	0	145260000	19962000	112350000
>MSMEG4217 DivIVA protein	1	10	10	10	3	9	6	3	3	1	6	3	0	3	9	6	3	3	1	6	3	0	3	9	6	3	3	1	6	3	0	47.8	47.8	47.8	29.544	272	5.3447e-150	15.1	43	27.6	14.7	12.1	4	27.6	15.1	0	2111200000	714520000	112130000
>MSMEG6091 negative regulator of genetic competence ClpC/mecB	1	29	29	26	5	19	13	5	3	3	20	4	1	5	19	13	5	3	3	20	4	1	3	18	12	4	3	2	19	3	1	43.5	43.5	40.3	93.552	848	0	7.7	31.6	22.3	8.1	7	4.7	32.5	6.8	1.1	1959800000	959360000	111600000
>MSMEG4490 undecaprenyl diphosphate synthase (uppS) [2.5.1.31]	1	7	7	7	2	1	1	1	4	1	1	4	0	2	1	1	1	4	1	1	4	0	2	1	1	1	4	1	1	4	0	24.2	24.2	24.2	33.484	293	7.8003e-43	6.8	3.4	3.4	6.1	15.4	2.7	3.1	14.7	0	294980000	15296000	111090000
>MSMEG0216 3-hydroxyacyl-CoA dehydrogenase	1	9	9	9	2	4	5	5	1	1	4	4	0	2	4	5	5	1	1	4	4	0	2	4	5	5	1	1	4	4	0	35.8	35.8	35.8	26.605	260	1.9959e-55	6.9	16.9	23.8	26.2	9.2	3.8	16.5	20	0	558730000	254070000	110540000
>MSMEG1669 succinate dehydrogenase, iron-sulfur protein (sdhB) [1.3.99.1]	1	9	9	9	1	4	1	2	2	2	8	3	0	1	4	1	2	2	2	8	3	0	1	4	1	2	2	2	8	3	0	41.8	41.8	41.8	26.813	237	3.5879e-51	5.9	21.1	6.3	12.2	12.2	10.5	37.6	15.2	0	874050000	629400000	104350000
>MSMEG0903 dihydrolipoamide dehydrogenase (lpdA) [1.8.1.4]	1	16	16	16	1	9	6	2	3	1	14	6	5	1	9	6	2	3	1	14	6	5	1	9	6	2	3	1	14	6	5	47.2	47.2	47.2	49.469	464	8.8407e-155	3.9	25.2	19.6	6.5	8.6	2.6	41.8	17.9	10.8	2202700000	1596000000	102980000
>MSMEG2758 sigma factor MysA	1	19	19	18	1	11	6	0	4	1	17	6	4	1	11	6	0	4	1	17	6	4	1	10	6	0	4	1	16	5	3	36.5	36.5	35	51.503	466	2.6404e-152	3	21.2	14.6	0	7.7	1.9	31.5	14.6	7.9	3712200000	3105800000	102260000
>MSMEG5223 conserved hypothetical protein	1	6	6	6	1	1	3	3	2	1	3	4	0	1	1	3	3	2	1	3	4	0	1	1	3	3	2	1	3	4	0	18.7	18.7	18.7	43.473	391	1.4963e-55	3.8	3.8	8.7	10	5.6	4.1	10.5	12.8	0	219740000	45053000	101720000
>MSMEG3227 pyruvate kinase (pyk) [2.7.1.40]	3	20	20	20	1	13	3	2	2	0	11	7	14	1	13	3	2	2	0	11	7	14	1	13	3	2	2	0	11	7	14	52.3	52.3	52.3	50.988	472	1.2201e-245	2.8	39.4	7.6	6.4	7.8	0	32.6	15.5	29.9	2114700000	1302300000	99721000
>MSMEG5240 fumarate hydratase class II [4.2.1.2]	1	17	17	17	1	5	4	1	0	2	9	7	11	1	5	4	1	0	2	9	7	11	1	5	4	1	0	2	9	7	11	47.4	47.4	47.4	49.762	468	4.6949e-153	5.1	11.8	11.5	5.1	0	6.8	30.8	25.6	25	828300000	440330000	99302000
>MSMEG5273 beta-ketoadipyl CoA thiolase [2.3.1.-]	1	12	12	12	4	10	5	3	2	0	10	4	1	4	10	5	3	2	0	10	4	1	4	10	5	3	2	0	10	4	1	42.7	42.7	42.7	42.591	405	1.9524e-144	18.5	34.8	19.3	10.4	8.1	0	34.1	17.5	2.2	1582000000	851320000	97691000
>MSMEG2731 ATPase involved in DNA repair	1	9	9	9	2	6	5	2	3	2	4	3	1	2	6	5	2	3	2	4	3	1	2	6	5	2	3	2	4	3	1	31.2	31.2	31.2	48.484	442	5.3596e-178	7	21.9	17.4	5.4	10.4	7	13.1	10.9	2.7	707160000	380300000	97612000
>MSMEG5684 phosphoserine aminotransferase, putative [2.6.1.52]	1	3	3	3	0	0	1	0	0	0	2	1	1	0	0	1	0	0	0	2	1	1	0	0	1	0	0	0	2	1	1	13.2	13.2	13.2	39.512	372	9.4144e-10	0	0	4.6	0	0	0	8.6	4.6	3	359210000	60510000	95284000
>MSMEG2408 2,5-diketo-D-gluconic acid reductase A [1.1.1.274]	1	8	8	8	2	4	5	1	0	1	3	2	0	2	4	5	1	0	1	3	2	0	2	4	5	1	0	1	3	2	0	39.6	39.6	39.6	30.636	280	1.7264e-69	6.1	22.1	21.8	2.9	0	2.9	10	5	0	570300000	100950000	93447000
>MSMEG3902 ATPase, AAA family	1	18	18	18	0	5	1	0	0	1	16	4	2	0	5	1	0	0	1	16	4	2	0	5	1	0	0	1	16	4	2	36.7	36.7	36.7	67.963	613	1.1969e-113	0	11.3	1.5	0	0	2.3	30.8	7.5	3.3	1609500000	1373600000	91392000
>MSMEG6434 conserved hypothetical protein	1	9	9	9	7	0	2	5	7	5	0	3	0	7	0	2	5	7	5	0	3	0	7	0	2	5	7	5	0	3	0	48.6	48.6	48.6	23.717	218	1.37e-108	41.7	0	9.6	23.9	45.4	23.9	0	15.6	0	694360000	0	88477000
>MSMEG3507 fructose-bisphosphate aldolase class-I [4.1.2.13]	1	16	16	16	7	5	10	9	3	4	10	4	0	7	5	10	9	3	4	10	4	0	7	5	10	9	3	4	10	4	0	62.3	62.3	62.3	31.925	297	1.8163e-151	33	23.2	44.4	37.7	15.8	11.8	35.4	22.9	0	1304900000	462420000	87039000
>MSMEG0913 methoxy mycolic acid synthase 1 [2.1.1.-]	1	12	12	11	6	9	6	6	5	3	8	5	0	6	9	6	6	5	3	8	5	0	5	8	6	5	5	2	7	4	0	41.5	41.5	39.3	37.618	328	7.9212e-190	23.5	30.5	24.1	22.6	19.5	9.5	27.7	20.1	0	1038500000	388740000	84319000
>MSMEG4261 ubiquinol-Cytochrome c reductase cytochrome c subunit	1	4	4	4	1	0	0	4	2	3	0	2	0	1	0	0	4	2	3	0	2	0	1	0	0	4	2	3	0	2	0	21.3	21.3	21.3	27.846	268	5.8117e-51	6.7	0	0	21.3	16.4	18.7	0	16.4	0	225530000	0	81437000
>MSMEG1652 O-acetylhomoserine sulfhydrylase	1	7	7	7	1	4	2	0	1	0	7	3	3	1	4	2	0	1	0	7	3	3	1	4	2	0	1	0	7	3	3	22.8	22.8	22.8	46.823	443	4.4728e-57	3.4	15.1	6.1	0	3.4	0	22.8	12.9	8.4	733900000	439820000	80940000
>MSMEG0643 extracellular solute-binding protein, family 5, putative	1	11	11	11	6	2	3	7	3	2	2	6	0	6	2	3	7	3	2	2	6	0	6	2	3	7	3	2	2	6	0	28.3	28.3	28.3	60.56	551	1.1005e-148	15.4	6.5	5.6	20.3	8.2	4.4	6.2	15.1	0	191520000	12594000	80749000
>MSMEG5773 fatty acid desaturase	1	10	10	10	2	8	6	2	4	2	8	3	0	2	8	6	2	4	2	8	3	0	2	8	6	2	4	2	8	3	0	37.4	37.4	37.4	38.454	334	7.2966e-259	8.1	32.9	22.8	9	12.9	3.6	29.9	13.5	0	1632100000	1017500000	78891000
>MSMEG1681 endoribonuclease L-PSP superfamily	1	5	5	5	3	3	5	3	2	0	3	3	0	3	3	5	3	2	0	3	3	0	3	3	5	3	2	0	3	3	0	38.8	38.8	38.8	16.217	147	1.3669e-25	22.4	22.4	38.8	27.2	16.3	0	27.2	27.2	0	649500000	100340000	76304000
>MSMEG6393 acyl-CoA synthase	1	22	22	22	6	15	7	5	1	1	13	7	2	6	15	7	5	1	1	13	7	2	6	15	7	5	1	1	13	7	2	47.5	47.5	47.5	68.228	630	1.9756e-144	11.3	34.9	15.2	8.9	1.6	1.6	29.5	19	3.7	2433700000	1201900000	71030000
>MSMEG6159 conserved domain protein	1	3	3	3	1	1	1	1	2	0	2	1	0	1	1	1	1	2	0	2	1	0	1	1	1	1	2	0	2	1	0	35.8	35.8	35.8	7.3471	67	1.3813e-08	14.9	14.9	14.9	14.9	23.9	0	26.9	14.9	0	461410000	181500000	70590000
>MSMEG0777 F420-dependent glucose-6-phosphate dehydrogenase	1	10	10	10	1	7	5	3	1	1	7	4	0	1	7	5	3	1	1	7	4	0	1	7	5	3	1	1	7	4	0	35.6	35.6	35.6	37.275	337	2.771e-81	2.7	26.1	21.1	11	4.5	2.4	27.6	13.6	0	794280000	326790000	70005000
>MSMEG1546 coenzyme B12-dependent glycerol dehydrogenase small subunit	1	6	6	6	1	3	1	0	0	1	3	2	0	1	3	1	0	0	1	3	2	0	1	3	1	0	0	1	3	2	0	31.7	31.7	31.7	15.428	142	6.9381e-18	7.7	10.6	7.7	0	0	7.7	21.1	12.7	0	330880000	193610000	69676000
>MSMEG4185 methionine synthase (metH) [2.1.1.13]	1	17	17	17	1	4	1	1	0	1	11	6	0	1	4	1	1	0	1	11	6	0	1	4	1	1	0	1	11	6	0	15.9	15.9	15.9	137	1246	7.9055e-127	1.1	4.2	1.1	1.1	0	1.1	10.4	5.8	0	626160000	486690000	69452000
>MSMEG6941 R3H domain-containing protein	1	11	11	11	1	4	4	3	2	2	5	4	0	1	4	4	3	2	2	5	4	0	1	4	4	3	2	2	5	4	0	67.8	67.8	67.8	20.141	183	7.3953e-46	6	35.5	35	20.2	13.1	23.5	41.5	36.6	0	507760000	176550000	68977000
>MSMEG6431 conserved hypothetical protein	1	4	4	4	3	0	2	3	2	0	0	3	0	3	0	2	3	2	0	0	3	0	3	0	2	3	2	0	0	3	0	42.3	42.3	42.3	15.994	142	6.0552e-63	32.4	0	20.4	31	20.4	0	0	32.4	0	215750000	0	67708000
>MSMEG4672 Clp protease (clpP) [3.4.21.92]	1	6	6	6	0	3	2	1	1	0	4	4	0	0	3	2	1	1	0	4	4	0	0	3	2	1	1	0	4	4	0	28	28	28	24.066	218	9.6423e-21	0	11.9	10.1	3.7	5.5	0	17.9	19.3	0	621400000	311260000	65524000
>MSMEG1548 propanediol utilization: dehydratase, medium subunit	1	10	10	10	1	7	5	2	2	2	9	2	0	1	7	5	2	2	2	9	2	0	1	7	5	2	2	2	9	2	0	62.1	62.1	62.1	21.327	198	1.0447e-101	8.1	43.9	41.9	13.1	15.2	13.1	52.5	15.7	0	801720000	440200000	63818000
>MSMEG2839 transcriptional accessory protein	2	26	26	26	0	10	2	4	3	5	21	5	2	0	10	2	4	3	5	21	5	2	0	10	2	4	3	5	21	5	2	35.7	35.7	35.7	90.209	838	8.3932e-168	0	16.5	4.1	4.5	3.8	6	27.6	9.5	1.8	2869600000	2483000000	63592000
>MSMEG4673 Clp protease (clpP) [3.4.21.92]	1	3	3	3	2	2	2	1	1	1	2	3	0	2	2	2	1	1	1	2	3	0	2	2	2	1	1	1	2	3	0	19.5	19.5	19.5	23.291	215	1.1262e-33	12.6	12.6	14	5.6	5.6	7	12.6	19.5	0	457940000	152550000	63244000
>MSMEG3906 tRNA (adenine-N(1)-)-methyltransferase [2.1.1.36]	1	6	6	6	0	0	0	1	2	0	0	4	0	0	0	0	1	2	0	0	4	0	0	0	0	1	2	0	0	4	0	26.2	26.2	26.2	35.851	328	8.7247e-25	0	0	0	2.7	10.1	0	0	18.6	0	64300000	0	61638000
>MSMEG1602 inosine-5-monophosphate dehydrogenase (guaB) [1.1.1.205]	1	18	18	18	1	11	1	1	1	0	16	3	0	1	11	1	1	1	0	16	3	0	1	11	1	1	1	0	16	3	0	37.1	37.1	37.1	55.955	536	2.5044e-142	2.1	28.7	3.7	2.1	2.8	0	31.7	8.2	0	2386500000	1942300000	58478000
>MSMEG0690 iron-sulfur cluster-binding protein	1	14	14	14	0	8	3	0	2	0	8	2	0	0	8	3	0	2	0	8	2	0	0	8	3	0	2	0	8	2	0	25	25	25	110.9	1042	5.3046e-151	0	14.6	7.1	0	3.6	0	15.4	3.6	0	875370000	430310000	55644000
>MSMEG1345 transcription antitermination protein NusG	1	9	9	9	1	6	3	1	2	2	5	2	0	1	6	3	1	2	2	5	2	0	1	6	3	1	2	2	5	2	0	36.1	36.1	36.1	29.839	280	3.1741e-22	3.2	28.6	11.1	3.2	8.9	8.9	18.9	7.1	0	642450000	189080000	55419000
>MSMEG4890 alkylhydroperoxidase, AhpD family (ahpD)	1	3	3	3	2	0	0	1	0	0	0	1	0	2	0	0	1	0	0	0	1	0	2	0	0	1	0	0	0	1	0	22.6	22.6	22.6	18.836	177	1.4562e-08	16.4	0	0	6.2	0	0	0	6.2	0	84921000	0	55300000
>MSMEG6189 transcriptional regulator, Crp/Fnr family	1	11	11	11	5	2	6	3	2	2	2	2	0	5	2	6	3	2	2	2	2	0	5	2	6	3	2	2	2	2	0	56.2	56.2	56.2	24.775	224	1.1793e-72	22.8	11.6	31.7	12.9	13.4	11.2	8.5	8	0	384350000	62929000	54625000
>MSMEG4700 ABC-transporter protein, ATP binding component	1	11	11	11	1	8	3	2	2	1	6	3	3	1	8	3	2	2	1	6	3	3	1	8	3	2	2	1	6	3	3	22.6	22.6	22.6	62.258	557	2.8776e-66	2.9	17.2	7.9	5.6	4.3	2.5	12.6	7.2	5.4	1505300000	622500000	53405000
>MSMEG6403 bifunctional udp-galactofuranosyl transferase glft	1	15	15	15	2	3	2	2	1	4	10	5	0	2	3	2	2	1	4	10	5	0	2	3	2	2	1	4	10	5	0	27.1	27.1	27.1	71.572	646	1.6449e-161	2.8	6.8	4.8	3.3	2.2	9.1	18.4	11.1	0	537460000	414150000	52656000
>MSMEG0912 3-hydroxybutyryl-CoA dehydrogenase [1.1.1.157]	1	7	7	7	0	1	2	1	2	1	5	3	0	0	1	2	1	2	1	5	3	0	0	1	2	1	2	1	5	3	0	30.1	30.1	30.1	30.681	286	1.3209e-49	0	3.1	10.1	7	10.5	3.5	19.2	11.9	0	541660000	436740000	51761000
>MSMEG3640 malate synthase G (glcB) [2.3.3.9]	1	19	19	19	5	12	4	5	2	2	12	5	1	5	12	4	5	2	2	12	5	1	5	12	4	5	2	2	12	5	1	32.4	32.4	32.4	79.444	732	6.0333e-146	9.4	18.3	7.1	7.5	2	3	23.1	7	1.8	1444900000	773000000	51402000
>MSMEG6157 DNA topoisomerase I (topA) [5.99.1.2]	1	16	16	16	1	10	6	3	3	2	10	7	0	1	10	6	3	3	2	10	7	0	1	10	6	3	3	2	10	7	0	23.2	23.2	23.2	102.5	936	2.7468e-179	1.6	15.2	9.4	4.3	4.3	2.7	14.3	10.7	0	771110000	552090000	49198000
>MSMEG0943 pyrroline-5-carboxylate reductase (proC) [1.5.1.2]	1	3	3	3	0	2	0	0	0	0	3	2	0	0	2	0	0	0	0	3	2	0	0	2	0	0	0	0	3	2	0	17.8	17.8	17.8	27.945	275	5.4292e-17	0	8.7	0	0	0	0	17.8	8.7	0	461690000	348900000	47948000
>MSMEG4268 cytoChrome c oxidase subunit 2 [1.9.3.1]	1	11	11	11	2	0	4	7	5	7	1	3	0	2	0	4	7	5	7	1	3	0	2	0	4	7	5	7	1	3	0	34.6	34.6	34.6	38.039	341	2.7054e-186	10	0	14.7	24.9	23.2	24.3	7	7.3	0	366110000	8430500	47791000
>MSMEG3147 ATPase, MoxR family (moxR)	1	12	12	11	1	4	5	1	3	2	4	3	3	1	4	5	1	3	2	4	3	3	1	3	5	1	3	2	4	3	3	40.6	40.6	37.2	41.588	387	2.1197e-39	2.8	9.8	19.9	2.6	15.2	5.9	9.8	16	8.5	600170000	236510000	46229000
>MSMEG3738 GTP-binding protein EngA	1	6	6	6	1	2	2	0	0	1	1	1	0	1	2	2	0	0	1	1	1	0	1	2	2	0	0	1	1	1	0	18	18	18	51.133	471	4.1791e-88	3.4	4.9	4.9	0	0	2.3	4.9	2.3	0	108600000	0	44829000
>MSMEG1400 elongation factor G	1	4	4	4	1	4	2	1	0	0	3	2	1	1	4	2	1	0	0	3	2	1	1	4	2	1	0	0	3	2	1	25.5	25.5	25.5	22.098	196	2.912e-48	10.2	25.5	15.3	10.2	0	0	19.4	15.3	5.1	886420000	511350000	44229000
>MSMEG6077 transcriptional regulator, CarD family	1	4	4	4	2	3	3	1	0	0	2	1	0	2	3	3	1	0	0	2	1	0	2	3	3	1	0	0	2	1	0	24.1	24.1	24.1	17.934	162	1.0794e-10	14.8	18.5	16.7	5.6	0	0	14.8	7.4	0	302140000	119670000	44017000
>MSMEG0001 DNA polymerase III, beta subunit (dnaN) [2.7.7.7]	1	11	11	11	2	4	3	1	1	1	5	3	10	2	4	3	1	1	1	5	3	10	2	4	3	1	1	1	5	3	10	34	34	34	41.324	397	8.7684e-37	4.8	10.3	7.3	2.5	2.5	2.3	19.1	7.3	25.4	466420000	63706000	43704000
>MSMEG0005 DNA gyrase, B subunit (gyrB) [5.99.1.3] ;>MSMEG1229 DNA gyrase, B subunit (gyrB) [5.99.1.3]	2	13	13	13	1	6	2	1	2	2	10	1	0	1	6	2	1	2	2	10	1	0	1	6	2	1	2	2	10	1	0	23.9	23.9	23.9	74.511	675	1.5527e-84	1.8	11.3	3.3	1.8	3.4	3.7	19.4	1.6	0	1208300000	890720000	43116000
>MSMEG4935 ATP synthase F1, epsilon subunit (atpC) [3.6.3.14]	1	7	7	7	0	1	1	0	0	0	7	2	0	0	1	1	0	0	0	7	2	0	0	1	1	0	0	0	7	2	0	67.8	67.8	67.8	13.265	121	8.5314e-28	0	9.1	9.1	0	0	0	67.8	21.5	0	416090000	310360000	43061000
>MSMEG3081 conserved hypothetical protein	1	7	7	7	0	1	1	0	0	1	6	3	0	0	1	1	0	0	1	6	3	0	0	1	1	0	0	1	6	3	0	25.1	25.1	25.1	35.066	327	1.4469e-39	0	2.8	6.4	0	0	3.1	18.7	12.5	0	385030000	292420000	42602000
>MSMEG1881 preprotein translocase, SecA subunit (secA)	1	21	21	21	3	18	3	1	2	2	10	4	0	3	18	3	1	2	2	10	4	0	3	18	3	1	2	2	10	4	0	28.5	28.5	28.5	106.49	953	8.1261e-157	4.8	24	3.9	1.7	2.8	3.1	15.4	5.7	0	843820000	383920000	42434000
>MSMEG1959 putative membrane protein	1	15	15	15	3	1	0	6	3	5	4	6	0	3	1	0	6	3	5	4	6	0	3	1	0	6	3	5	4	6	0	21.4	21.4	21.4	108.9	1001	1.5873e-134	4.3	1.8	0	6.6	4.2	7.6	6.8	8.5	0	95696000	24482000	41769000
>MSMEG0110 NAD(P) transhydrogenase, alpha subunit (pntA) [1.6.1.1] ;>MSMEG4109 NAD(P) transhydrogenase, alpha subunit (pntA) [1.6.1.1]	2	10	10	10	0	0	1	4	2	5	1	3	0	0	0	1	4	2	5	1	3	0	0	0	1	4	2	5	1	3	0	29	29	29	52.706	513	1.5545e-98	0	0	1.4	16.4	5.8	11.5	2.1	7.4	0	118280000	11238000	41362000
>MSMEG4645 alpha oxoglutarate ferredoxin oxidoreductase, beta subunit (orB)	1	14	14	14	0	8	3	1	2	1	13	3	0	0	8	3	1	2	1	13	3	0	0	8	3	1	2	1	13	3	0	46.4	46.4	46.4	39.047	360	1.0114e-144	0	22.8	10.6	3.1	6.4	2.5	45.8	11.1	0	1290400000	985150000	39829000
>MSMEG2723 RecA protein (recA)	1	13	13	13	1	3	1	5	1	1	10	2	0	1	3	1	5	1	1	10	2	0	1	3	1	5	1	1	10	2	0	48.4	48.4	48.4	37.3	349	5.9049e-100	3.4	14.6	4	19.8	5.2	3.4	35	7.4	0	687880000	484300000	39711000
>MSMEG4497 PhoH family protein	1	10	10	10	2	2	2	4	4	1	5	2	0	2	2	2	4	4	1	5	2	0	2	2	2	4	4	1	5	2	0	42.8	42.8	42.8	37.52	348	5.504e-115	13.2	8.6	6.9	21.6	19	6	20.4	8.6	0	205340000	64511000	39465000
>MSMEG3950 universal stress protein family	1	7	7	7	1	1	4	1	3	0	4	1	0	1	1	4	1	3	0	4	1	0	1	1	4	1	3	0	4	1	0	34	34	34	31.451	294	8.4314e-67	2.4	5.1	20.1	2.7	13.9	0	28.9	5.1	0	599910000	345610000	39142000
>MSMEG5249 serine hydroxymethyltransferase (glyA) [2.1.2.1]	1	10	10	10	1	4	6	3	2	0	4	6	0	1	4	6	3	2	0	4	6	0	1	4	6	3	2	0	4	6	0	32.7	32.7	32.7	52.132	492	9.8635e-229	1.8	16.3	18.5	9.1	8.3	0	11.8	18.5	0	250490000	106270000	39038000
>MSMEG4561 ABC Fe3+-siderophores transporter, periplasmic binding protein	1	9	9	9	2	5	4	1	0	0	5	4	1	2	5	4	1	0	0	5	4	1	2	5	4	1	0	0	5	4	1	35.6	35.6	35.6	36.463	340	1.6981e-54	4.7	22.4	18.5	3.2	0	0	26.5	21.2	3.2	470600000	154600000	38832000
>MSMEG1930 DEAD/DEAH box helicase	1	8	8	8	0	3	2	0	0	0	6	2	0	0	3	2	0	0	0	6	2	0	0	3	2	0	0	0	6	2	0	20.5	20.5	20.5	63.629	584	2.5e-53	0	7.9	8.7	0	0	0	16.4	4.3	0	605540000	452600000	37854000
>MSMEG6471 glycine/D-amino acid oxidase	2	12	12	12	2	2	2	4	2	1	7	5	4	2	2	2	4	2	1	7	5	4	2	2	2	4	2	1	7	5	4	32.6	32.6	32.6	52.004	479	3.8457e-152	7.7	7.9	6.7	13.8	8.8	5	23.8	17.3	6.7	344240000	260410000	37533000
>MSMEG6385 hypothetical oxidoreductase in MprA 5region [1.-.-.-]	1	5	5	5	1	1	0	1	1	2	3	2	0	1	1	0	1	1	2	3	2	0	1	1	0	1	1	2	3	2	0	22.5	22.5	22.5	27.038	253	8.6573e-23	4	4.7	0	4.7	6.7	7.9	12.6	11.5	0	338460000	229150000	37318000
>MSMEG0006 DNA gyrase, A subunit (gyrA) [5.99.1.3]	3	24	24	23	2	11	3	1	2	1	21	4	0	2	11	3	1	2	1	21	4	0	2	11	3	1	2	1	20	4	0	38.7	38.7	38	93.182	842	1.2869e-243	3.1	16.4	5.1	1.4	3.1	1.4	34	7	0	2244100000	1967500000	36701000
>MSMEG1671 succinate dehydrogenase hydrophobic membrane anchor protein SdhD	1	4	4	4	0	0	1	0	0	0	3	1	0	0	0	1	0	0	0	3	1	0	0	0	1	0	0	0	3	1	0	25.9	25.9	25.9	16.244	139	2.3266e-08	0	0	6.5	0	0	0	19.4	6.5	0	182240000	130510000	36318000
>MSMEG2081 putative acyl-CoA dehydrogenase	1	13	13	13	1	6	7	0	1	0	7	5	0	1	6	7	0	1	0	7	5	0	1	6	7	0	1	0	7	5	0	46.7	46.7	46.7	49.484	465	0	4.5	18.9	30.8	0	4.1	0	25.6	17.4	0	698770000	356120000	35966000
>MSMEG5104 tetrahydropicolinate succinylase	1	3	3	3	1	2	1	0	0	0	0	1	0	1	2	1	0	0	0	0	1	0	1	2	1	0	0	0	0	1	0	12.7	12.7	12.7	32.45	314	5.6263e-10	3.5	9.6	3.2	0	0	0	0	3.5	0	103850000	0	33947000
>MSMEG5696 Cold-shock DNA-binding domain	1	5	5	5	0	4	1	0	0	0	4	2	0	0	4	1	0	0	0	4	2	0	0	4	1	0	0	0	4	2	0	29.3	29.3	29.3	20.2	184	2.4461e-44	0	25.5	4.9	0	0	0	24.5	9.2	0	677000000	436580000	33936000
>MSMEG6933 thioredoxin-disulfide reductase (trxB) [1.8.1.9]	1	3	3	3	0	2	2	2	1	0	3	1	0	0	2	2	2	1	0	3	1	0	0	2	2	2	1	0	3	1	0	11.9	11.9	11.9	33.512	311	7.5182e-18	0	7.4	7.4	8.4	3.9	0	11.9	3.9	0	169670000	41648000	33292000
>MSMEG0400 peptide synthetase	1	32	32	31	3	17	6	3	3	3	24	7	0	3	17	6	3	3	3	24	7	0	3	17	6	3	3	3	23	7	0	6.8	6.8	6.7	649.12	5990	5.3513e-223	0.6	3.8	1.6	0.6	0.5	0.6	5.3	1.7	0	1572900000	1103700000	32801000
>MSMEG3247 branched-chain amino acid ABC transporter substrate-binding protein	1	8	8	8	3	0	0	5	2	1	0	4	0	3	0	0	5	2	1	0	4	0	3	0	0	5	2	1	0	4	0	30.8	30.8	30.8	40.403	386	2.2947e-32	13.7	0	0	18.1	6.5	4.4	0	13.2	0	97261000	0	32262000
>MSMEG3704 3-alpha-hydroxysteroid dehydrogenase	1	4	4	4	2	2	1	1	3	2	1	2	0	2	2	1	1	3	2	1	2	0	2	2	1	1	3	2	1	2	0	23	23	23	31.403	300	9.0737e-41	10.7	10.7	6	4.7	19	10.7	6	8.7	0	177120000	19273000	31684000
>MSMEG1049 methyltransferase, UbiE/COQ5 family ;>MSMEG2329 methyltransferase, UbiE/COQ5 family	2	8	8	8	0	3	4	0	0	0	5	4	1	0	3	4	0	0	0	5	4	1	0	3	4	0	0	0	5	4	1	34.7	34.7	34.7	36.275	326	5.1744e-69	0	14.7	18.7	0	0	0	20.6	21.5	4	479990000	274640000	31425000
>MSMEG3754 TPR-repeat-containing protein	1	3	3	3	1	1	2	1	1	2	3	1	0	1	1	2	1	1	2	3	1	0	1	1	2	1	1	2	3	1	0	17.3	17.3	17.3	35.572	329	2.8878e-75	5.5	5.5	10.3	4.9	5.5	10.3	17.3	5.5	0	181410000	77750000	31161000
>MSMEG0067 conserved hypothetical protein	1	10	10	10	2	6	7	4	3	0	3	2	0	2	6	7	4	3	0	3	2	0	2	6	7	4	3	0	3	2	0	36.1	36.1	36.1	50.938	474	1.1245e-105	9.3	20.5	24.3	16.7	8.6	0	13.9	8.2	0	424050000	139730000	31007000
>MSMEG3155 band 7 protein	1	8	8	8	0	0	1	2	0	0	6	2	0	0	0	1	2	0	0	6	2	0	0	0	1	2	0	0	6	2	0	30.1	30.1	30.1	43.982	408	2.8704e-30	0	0	9.1	5.6	0	0	17.4	6.1	0	263700000	222370000	30977000
>MSMEG4242 transcriptional regulatory protein	1	3	3	3	0	3	0	0	0	0	2	3	0	0	3	0	0	0	0	2	3	0	0	3	0	0	0	0	2	3	0	21.6	21.6	21.6	14.804	134	3.0459e-11	0	21.6	0	0	0	0	15.7	21.6	0	158340000	101100000	30769000
>MSMEG5721 acetyl-CoA acetyltransferase	1	9	9	9	0	7	2	1	1	2	4	2	0	0	7	2	1	1	2	4	2	0	0	7	2	1	1	2	4	2	0	34.5	34.5	34.5	42.022	403	1.4123e-120	0	29.8	7.9	4.7	4.7	7.4	17.1	9.4	0	619070000	335660000	29361000
>MSMEG0373 3-ketoacyl-CoA thiolase [2.3.1.16]	1	11	11	11	1	4	3	2	1	0	2	2	7	1	4	3	2	1	0	2	2	7	1	4	3	2	1	0	2	2	7	27.5	27.5	27.5	45.233	432	1.4091e-79	3	8.6	12.3	4.4	1.6	0	4.6	4.9	14.6	341970000	117810000	29237000
>MSMEG5427 ribose-phosphate pyrophosphokinase [2.7.6.1]	1	11	11	11	0	5	1	0	2	1	10	2	0	0	5	1	0	2	1	10	2	0	0	5	1	0	2	1	10	2	0	38.3	38.3	38.3	35.558	326	1.5066e-100	0	20.6	2.5	0	6.7	4.3	35.9	6.7	0	1489400000	1311200000	29006000
>MSMEG2412 pyruvate carboxylase (pyc) [6.4.1.1]	2	20	19	19	2	4	4	2	2	0	17	5	1	2	4	4	2	2	0	17	5	0	2	4	4	2	2	0	17	5	0	24.1	23.6	23.6	120.78	1127	1.478e-163	2.8	4.2	5.3	2.8	2.4	0	21.3	6.8	0.5	1235000000	1090300000	28327000
>MSMEG1517 spfh domain/band 7 family protein, putative	1	5	5	5	2	1	2	1	2	1	2	3	0	2	1	2	1	2	1	2	3	0	2	1	2	1	2	1	2	3	0	13.5	13.5	13.5	54.604	526	3.3811e-242	4.6	2.1	4.8	3.8	4.6	2.5	5.1	8.9	0	82013000	11011000	28235000
>MSMEG1634 probable forkhead-associated protein	1	3	3	3	0	1	0	0	0	0	0	2	0	0	1	0	0	0	0	0	2	0	0	1	0	0	0	0	0	2	0	25	25	25	18.088	176	1.8224e-48	0	6.2	0	0	0	0	0	25	0	28181000	0	28181000
>MSMEG0394 hypothetical protein	1	2	2	2	1	2	1	0	1	0	1	2	0	1	2	1	0	1	0	1	2	0	1	2	1	0	1	0	1	2	0	30	30	30	10.97	100	6.2044e-124	20	30	20	0	20	0	20	30	0	112980000	24451000	28159000
>MSMEG0826 thiamine biosynthesis protein ThiC (thiC)	2	10	10	10	1	7	3	1	1	0	5	1	1	1	7	3	1	1	0	5	1	1	1	7	3	1	1	0	5	1	1	23.5	23.5	23.5	59.613	545	1.9433e-83	2.8	17.1	6.4	2.9	3.7	0	14.1	2.8	1.8	589760000	308520000	28105000
>MSMEG1680 conserved hypothetical protein	2	5	5	5	4	3	3	4	1	2	1	2	0	4	3	3	4	1	2	1	2	0	4	3	3	4	1	2	1	2	0	25.4	25.4	25.4	23.544	224	2.2384e-29	21	14.7	17	21	4.5	10.3	4.5	12.5	0	525510000	89297000	27867000
>MSMEG3479 thiol peroxidase [1.11.1.-]	1	3	3	3	2	1	1	2	0	0	2	1	0	2	1	1	2	0	0	2	1	0	2	1	1	2	0	0	2	1	0	40.4	40.4	40.4	17.066	166	4.1285e-38	17.5	22.9	4.2	17.5	0	0	27.1	4.2	0	411130000	151250000	27610000
>MSMEG2430 signal recognition particle protein (ffh)	1	11	11	11	3	5	2	4	3	3	5	3	0	3	5	2	4	3	3	5	3	0	3	5	2	4	3	3	5	3	0	32	32	32	54.765	522	7.105e-86	5.7	12.8	5.9	10.3	5.6	5.9	19	12.6	0	313630000	139010000	26326000
>MSMEG0759 adenylosuccinate synthetase (purA) [6.3.4.4]	1	7	7	7	0	2	0	0	1	0	7	1	1	0	2	0	0	1	0	7	1	1	0	2	0	0	1	0	7	1	1	17.2	17.2	17.2	46.338	431	1.2119e-32	0	6	0	0	2.6	0	17.2	1.9	3	480640000	433290000	25823000
>MSMEG4222 cell division protein FtsZ (ftsZ) ;>NT02MT2331 cell division protein FtsZ (ftsZ) {Mycobacterium tuberculosis H37Rv (lab strain)}	2	8	8	8	3	4	3	3	0	1	2	1	4	3	4	3	3	0	1	2	1	4	3	4	3	3	0	1	2	1	4	28.8	28.8	28.8	39.134	385	1.0189e-73	11.9	13.5	10.6	12.5	0	4.7	7	4.7	14.3	290270000	89080000	25736000
>MSMEG2937 pyridoxine biosynthesis protein	1	10	10	10	0	6	2	0	0	1	10	1	0	0	6	2	0	0	1	10	1	0	0	6	2	0	0	1	10	1	0	37.3	37.3	37.3	32.102	303	3.5356e-91	0	20.1	10.6	0	0	4.6	37.3	5.9	0	1059800000	860780000	25618000
>MSMEG1055 hexapeptide transferase family protein ;>MSMEG2335 hexapeptide transferase family protein	2	5	5	5	1	0	0	2	2	2	3	2	0	1	0	0	2	2	2	3	2	0	1	0	0	2	2	2	3	2	0	24.3	24.3	24.3	27.786	247	2.0154e-15	6.1	0	0	10.1	8.1	12.1	16.2	10.1	0	308290000	255490000	25598000
>MSMEG1603 IMP dehydrogenase family protein	1	11	11	11	1	7	2	0	1	0	11	2	0	1	7	2	0	1	0	11	2	0	1	7	2	0	1	0	11	2	0	45	45	45	39.408	378	4.9699e-147	5	32	11.4	0	5	0	45	7.9	0	1624300000	1241400000	25264000
>MSMEG3808 excinuclease ABC, A subunit (uvrA)	1	9	9	9	0	1	0	0	2	3	4	4	0	0	1	0	0	2	3	4	4	0	0	1	0	0	2	3	4	4	0	10.1	10.1	10.1	108.99	991	7.9567e-25	0	1.1	0	0	2.3	3.9	4.5	4.8	0	159350000	126070000	25068000
>MSMEG2750 iron-dependent repressor IdeR	1	4	4	4	1	2	3	2	1	2	1	2	0	1	2	3	2	1	2	1	2	0	1	2	3	2	1	2	1	2	0	25.2	25.2	25.2	25.416	230	7.309e-72	6.1	12.6	18.7	12.6	6.1	12.6	6.1	12.2	0	190600000	32482000	25004000
>MSMEG3621 NADH dehydrogenase (ndh) [1.6.99.3]	1	10	10	10	1	0	1	5	1	4	4	3	7	1	0	1	5	1	4	4	3	7	1	0	1	5	1	4	4	3	7	26.3	26.3	26.3	48.98	457	6.4823e-51	2.2	0	3.7	12.7	1.8	11.4	10.1	8.3	17.3	275310000	183370000	24948000
>MSMEG2690 DNA translocase FtsK	1	17	17	17	3	0	1	4	6	6	3	3	0	3	0	1	4	6	6	3	3	0	3	0	1	4	6	6	3	3	0	26.8	26.8	26.8	95.472	894	1.1098e-69	4.9	0	0.9	5.9	11.7	7.8	5.8	4	0	160850000	49089000	24453000
>MSMEG6452 succinate-semialdehyde dehydrogenase [NADP+] [1.2.1.16]	1	6	6	6	2	3	3	0	0	1	5	3	0	2	3	3	0	0	1	5	3	0	2	3	3	0	0	1	5	3	0	17.4	17.4	17.4	47.953	448	2.5597e-70	6.7	10.7	10.7	0	0	4.2	12.9	11.2	0	264630000	140540000	24312000
>MSMEG3220 tryptophan synthase, beta subunit (trpB) [4.2.1.20]	1	4	4	4	1	3	3	0	1	0	1	1	0	1	3	3	0	1	0	1	1	0	1	3	3	0	1	0	1	1	0	14.4	14.4	14.4	45.005	425	3.6278e-48	3.8	11.8	9.9	0	3.8	0	3.8	3.8	0	321080000	152680000	24132000
>MSMEG4623 GTP-binding protein Obg/CgtA	1	6	6	6	2	0	3	1	2	0	0	2	0	2	0	3	1	2	0	0	2	0	2	0	3	1	2	0	0	2	0	10.7	10.7	10.7	51.26	485	5.093e-13	4.5	0	6.2	2.3	3.9	0	0	4.5	0	118750000	0	23924000
>MSMEG1672 succinate dehydrogenase, cytochrome b556 subunit (sdhC)	1	2	2	2	1	1	0	0	1	1	1	1	0	1	1	0	0	1	1	1	1	0	1	1	0	0	1	1	1	1	0	18.8	18.8	18.8	15.626	138	2.3902e-13	8.7	8.7	0	0	10.1	8.7	10.1	8.7	0	124810000	79899000	23587000
>MSMEG6351 histidinol-phosphate aminotransferase (hisC) [2.6.1.9]	1	8	8	8	1	1	4	1	2	0	1	2	0	1	1	4	1	2	0	1	2	0	1	1	4	1	2	0	1	2	0	27.4	27.4	27.4	38.871	361	1.0929e-103	3.3	3.3	11.4	3.3	6.9	0	5	7.5	0	105640000	0	22976000
>MSMEG4323 pyruvate dehydrogenase E1 component [1.2.4.1]	1	15	15	15	0	10	2	1	1	0	10	3	0	0	10	2	1	1	0	10	3	0	0	10	2	1	1	0	10	3	0	22.4	22.4	22.4	103.08	929	2.4601e-186	0	15.4	2.7	1.6	1.2	0	15.2	6.8	0	1097900000	654780000	22353000
>MSMEG6241 ATPase associated with various cellular activities, AAA-5	1	8	8	8	6	3	5	2	2	0	2	2	0	6	3	5	2	2	0	2	2	0	6	3	5	2	2	0	2	2	0	36.6	36.6	36.6	38.199	352	2.8821e-130	30.1	18.2	23.9	8.2	8.5	0	14.8	8.5	0	634010000	230930000	22071000
>MSMEG3053 DNA-directed RNA polymerase, omega subunit (rpoZ) [2.7.7.6]	1	2	2	2	0	1	1	1	1	0	2	1	0	0	1	1	1	1	0	2	1	0	0	1	1	1	1	0	2	1	0	20.6	20.6	20.6	11.535	107	7.4486e-32	0	12.1	12.1	12.1	12.1	0	20.6	12.1	0	44295000	17364000	22037000
>MSMEG0255 phosphoenolpyruvate carboxykinase [4.1.1.32]	1	18	18	18	3	8	10	1	3	1	7	3	3	3	8	10	1	3	1	7	3	3	3	8	10	1	3	1	7	3	3	40.5	40.5	40.5	67.296	608	8.6158e-175	6.4	19.1	23.7	2.3	7.1	2	14.5	6.9	4.9	671420000	193760000	21849000
>MSMEG1484 adenylate kinase [2.7.4.3]	1	10	10	10	3	2	6	1	1	2	4	3	0	3	2	6	1	1	2	4	3	0	3	2	6	1	1	2	4	3	0	63	63	63	19.871	181	1.3195e-56	19.3	15.5	32.6	9.4	5	12.2	21	19.9	0	757730000	184570000	21074000
>MSMEG3642 glycine dehydrogenase (gcvP) [1.4.4.2]	1	16	16	16	2	6	2	0	2	1	15	1	0	2	6	2	0	2	1	15	1	0	2	6	2	0	2	1	15	1	0	19.9	19.9	19.9	100.84	946	6.2802e-104	2.6	7.9	3.1	0	3.1	1.2	18.4	1.2	0	1280900000	1125700000	21000000
>MSMEG6394 conserved hypothetical protein	1	2	2	2	1	0	0	0	1	0	0	1	0	1	0	0	0	1	0	0	1	0	1	0	0	0	1	0	0	1	0	5.9	5.9	5.9	35.887	337	2.8558e-06	3	0	0	0	3	0	0	3	0	20790000	0	20790000
>MSMEG6257 asparate kinase, monofunctional class [2.7.2.4]	1	12	12	12	3	5	4	1	2	0	5	3	11	3	5	4	1	2	0	5	3	11	3	5	4	1	2	0	5	3	11	32.7	32.7	32.7	46.26	437	6.7341e-169	7.3	13.7	14	2.5	5.3	0	14.6	8.9	28.4	535170000	254620000	20568000
>MSMEG3887 twin arginine-targeting protein translocase, TatA/E family (tatA)	1	2	2	2	0	1	1	1	2	0	2	1	0	0	1	1	1	2	0	2	1	0	0	1	1	1	2	0	2	1	0	25.5	25.5	25.5	11.588	106	5.7788e-20	0	12.3	12.3	13.2	25.5	0	25.5	12.3	0	106530000	27077000	20197000
>MSMEG3058 lipoprotein, nlpa family	1	7	7	7	4	1	1	2	3	0	4	2	0	4	1	1	2	3	0	4	2	0	4	1	1	2	3	0	4	2	0	31.5	31.5	31.5	30.577	279	9.0917e-42	15.8	3.9	3.9	8.2	15.4	0	20.1	10.8	0	164840000	85404000	19373000
>MSMEG1642 ABC transporter, ATP-binding protein	1	8	8	8	1	3	3	5	2	2	3	2	0	1	3	3	5	2	2	3	2	0	1	3	3	5	2	2	3	2	0	11.7	11.7	11.7	95.528	899	1.8502e-170	1.3	4.8	6.3	7.6	2.6	3.3	5.7	5	0	126540000	8868000	19058000
>MSMEG6409 acyltransferase family protein	1	4	4	3	0	2	1	1	0	0	1	1	0	0	2	1	1	0	0	1	1	0	0	2	1	1	0	0	1	0	0	29.7	29.7	24	28.665	263	4.1393e-51	0	13.7	8.4	8.4	0	0	10.3	5.7	0	86971000	57070000	19033000
>MSMEG3235 ABC-type amino acid transport system, secreted component	1	3	3	3	2	0	1	2	2	2	0	1	0	2	0	1	2	2	2	0	1	0	2	0	1	2	2	2	0	1	0	19	19	19	30.706	295	4.9735e-35	13.2	0	5.8	11.2	11.2	11.2	0	5.8	0	54253000	0	18814000
>MSMEG5912 succinic semialdehyde dehydrogenase	1	6	6	6	1	1	1	3	0	0	2	3	0	1	1	1	3	0	0	2	3	0	1	1	1	3	0	0	2	3	0	16.8	16.8	16.8	54.991	517	1.3304e-90	1.5	2.1	2.1	7.7	0	0	6.4	9.7	0	86619000	45490000	18198000
>MSMEG3150 3-oxoacyl-(acyl-carrier-protein) reductase (fabG) [1.1.1.100]	1	4	4	4	1	0	2	0	1	0	3	2	0	1	0	2	0	1	0	3	2	0	1	0	2	0	1	0	3	2	0	21	21	21	28.001	267	1.6033e-35	3	0	10.5	0	7.5	0	13.5	10.5	0	122370000	75402000	18146000
>MSMEG4915 alpha-glucan phosphorylase family protein	1	13	12	12	0	3	1	2	2	0	9	3	0	0	3	1	2	2	0	8	3	0	0	3	1	2	2	0	8	3	0	19.2	18.5	18.5	97.115	876	6.7927e-103	0	5.8	1.5	3.1	3.1	0	13.2	4.3	0	371290000	315300000	17644000
>MSMEG0954 uroporphyrinogen-III synthase (hemD) [4.2.1.75]	1	9	9	9	0	1	1	0	0	1	6	2	2	0	1	1	0	0	1	6	2	2	0	1	1	0	0	1	6	2	2	24.3	24.3	24.3	66.967	643	1.4126e-73	0	3.9	3.9	0	0	2	18.2	6.5	3.4	289890000	239930000	17470000
>MSMEG5538 succinate-semialdehyde dehydrogenase [NADP+] [1.2.1.16]	1	5	5	5	1	0	1	0	0	1	0	3	0	1	0	1	0	0	1	0	3	0	1	0	1	0	0	1	0	3	0	14.1	14.1	14.1	50.784	482	6.2158e-18	2.1	0	3.9	0	0	2.9	0	9.1	0	20160000	0	17224000
>MSMEG4690 aminopeptidase N (pepN) [3.4.11.2]	1	10	10	10	0	4	4	2	1	1	5	3	0	0	4	4	2	1	1	5	3	0	0	4	4	2	1	1	5	3	0	16.6	16.6	16.6	94.097	860	0	0	7.4	7.2	4.2	1.3	1.9	7.3	4.7	0	254780000	115410000	17179000
>MSMEG4276 branched-chain amino acid aminotransferase (ilvE) [2.6.1.42]	1	4	4	4	1	0	0	0	0	0	2	1	0	1	0	0	0	0	0	2	1	0	1	0	0	0	0	0	2	1	0	13.9	13.9	13.9	39.836	368	8.3042e-11	4.3	0	0	0	0	0	6.5	3	0	56536000	37021000	16529000
>MSMEG2367 aspartyl/glutamyl-tRNA(Asn/Gln) amidotransferase subunit B [6.3.5.-]	1	8	8	8	1	2	4	0	1	0	3	2	0	1	2	4	0	1	0	3	2	0	1	2	4	0	1	0	3	2	0	25.4	25.4	25.4	54.399	503	7.1971e-133	4	6	14.7	0	2.6	0	6.2	6.6	0	189560000	74733000	16444000
>MSMEG6459 ferredoxin-dependent glutamate synthase 1 [1.4.7.1]	1	31	31	31	3	28	11	7	0	0	10	4	1	3	28	11	7	0	0	10	4	1	3	28	11	7	0	0	10	4	1	26.8	26.8	26.8	166.94	1540	2.2167e-211	2.3	24.3	8	5.5	0	0	9.2	3.8	0.6	2055700000	357970000	16381000
>MSMEG0317 conserved hypothetical protein	1	6	6	6	3	0	1	3	3	1	1	4	0	3	0	1	3	3	1	1	4	0	3	0	1	3	3	1	1	4	0	24.4	24.4	24.4	42.818	394	1.3004e-76	12.7	0	5.1	15	9.6	3	5.1	18.3	0	60054000	5621000	16248000
>MSMEG2974 peptidyl-prolyl cis-trans isomerase, cyclophilin-type	1	3	3	3	2	0	0	2	2	3	0	1	0	2	0	0	2	2	3	0	1	0	2	0	0	2	2	3	0	1	0	11.5	11.5	11.5	29.656	287	2.9244e-22	11.5	0	0	11.5	8.7	11.5	0	7.7	0	157460000	0	16083000
>MSMEG1821 acyl-CoA dehydrogenase [1.3.99.-]	1	9	9	9	0	4	1	0	1	0	9	1	3	0	4	1	0	1	0	9	1	3	0	4	1	0	1	0	9	1	3	36.5	36.5	36.5	41.641	389	1.1985e-122	0	18	3.3	0	3.6	0	36.5	8.5	8.5	678300000	459560000	15980000
>MSMEG0239 O-acetylhomoserine/O-acetylserine sulfhydrylase	1	7	7	7	0	3	1	2	0	0	7	2	0	0	3	1	2	0	0	7	2	0	0	3	1	2	0	0	7	2	0	26	26	26	45.383	431	7.589e-79	0	11.8	3.5	6.7	0	0	26	7	0	629860000	530510000	15911000
>MSMEG2026 short chain dehydrogenase	1	7	7	7	1	1	5	0	1	0	4	2	0	1	1	5	0	1	0	4	2	0	1	1	5	0	1	0	4	2	0	42.4	42.4	42.4	28.711	276	6.7789e-108	4.3	4	29.3	0	5.4	0	24.6	13	0	206180000	112540000	15656000
>MSMEG1655 hydrolase, alpha/beta fold family, putative	1	5	5	5	0	1	1	3	2	3	1	2	0	0	1	1	3	2	3	1	2	0	0	1	1	3	2	3	1	2	0	21.1	21.1	21.1	30.897	279	3.2178e-30	0	5.7	4.7	12.5	9.7	12.5	3.9	10.4	0	80639000	10479000	15456000
>MSMEG0035 FHA domain protein	1	7	7	7	2	6	4	4	1	0	3	1	1	2	6	4	4	1	0	3	1	1	2	6	4	4	1	0	3	1	1	20.6	20.6	20.6	51.423	481	4.6948e-85	7.5	17.7	14.1	12.3	4.2	0	8.3	4.2	1.7	730650000	170530000	15391000
>MSMEG1416 Pyridine nucleotide-disulphide oxidoreductase	1	8	8	8	2	2	5	1	0	0	2	2	7	2	2	5	1	0	0	2	2	7	2	2	5	1	0	0	2	2	7	20.8	20.8	20.8	41.922	395	1.0297e-160	7.1	6.8	15.4	4.1	0	0	7.1	7.1	17.7	269370000	38254000	15360000
>MSMEG4287 integral membrane protein	1	8	8	8	1	0	1	5	3	3	0	2	0	1	0	1	5	3	3	0	2	0	1	0	1	5	3	3	0	2	0	33.2	33.2	33.2	26.931	250	2.01e-22	6.8	0	3.6	19.6	13.2	16.8	0	8.4	0	113830000	0	15291000
>MSMEG5270 cystathionine beta-synthase [4.2.1.22]	1	8	8	8	0	4	1	1	0	1	6	1	0	0	4	1	1	0	1	6	1	0	0	4	1	1	0	1	6	1	0	31.3	31.3	31.3	48.781	463	2.3802e-87	0	12.5	3.7	3.7	0	3.7	28.3	3.7	0	541490000	416170000	15151000
>MSMEG1033 ribonucleoside-diphosphate reductase, beta subunit [1.17.4.1] ;>MSMEG2313 ribonucleoside-diphosphate reductase, beta subunit [1.17.4.1]	2	12	12	12	2	5	3	2	1	2	7	2	0	2	5	3	2	1	2	7	2	0	2	5	3	2	1	2	7	2	0	44.2	44.2	44.2	37.596	328	6.5254e-198	8.5	13.7	8.2	8.2	2.7	6.7	32.3	8.2	0	841760000	501510000	14688000
>MSMEG2089 cell division ATP-binding protein FtsE (ftsE)	1	3	3	3	1	2	1	1	1	1	1	1	0	1	2	1	1	1	1	1	1	0	1	2	1	1	1	1	1	1	0	17.4	17.4	17.4	25.586	230	3.9452e-31	6.1	12.2	6.1	5.2	5.2	5.2	6.1	6.1	0	154940000	73738000	14632000
>MSMEG1037 alcohol dehydrogenase, zinc-containing [1.1.1.2] ;>MSMEG2317 alcohol dehydrogenase, zinc-containing [1.1.1.2]	2	3	3	3	1	3	2	0	0	0	2	1	0	1	3	2	0	0	0	2	1	0	1	3	2	0	0	0	2	1	0	15.8	15.8	15.8	37.2	349	9.4213e-15	8.3	15.8	10.9	0	0	0	10.9	8.3	0	210030000	108780000	14026000
>MSMEG1476 signal peptide peptidase SppA, 67K type (sppA) [3.4.-.-]	1	7	7	7	0	1	0	0	0	0	6	2	0	0	1	0	0	0	0	6	2	0	0	1	0	0	0	0	6	2	0	18	18	18	60.917	577	4.8437e-59	0	2.9	0	0	0	0	15.8	5	0	251010000	237010000	13997000
>MSMEG2407 morphine 6-dehydrogenase [1.1.1.218]	1	2	2	2	0	2	1	1	1	0	1	1	0	0	2	1	1	1	0	1	1	0	0	2	1	1	1	0	1	1	0	12.7	12.7	12.7	29.949	283	5.6252e-17	0	12.7	7.1	5.7	5.7	0	5.7	5.7	0	73203000	35846000	13975000
>MSMEG4396 isochorismatase hydrolase	1	4	4	4	1	2	2	2	1	1	2	1	0	1	2	2	2	1	1	2	1	0	1	2	2	2	1	1	2	1	0	23.5	23.5	23.5	30.301	272	6.7197e-13	4.4	9.2	9.2	14.3	4.4	4.4	9.2	4.4	0	294360000	100880000	13936000
>MSMEG3932 14 kDa antigen	1	4	4	4	1	0	2	2	2	0	4	1	0	1	0	2	2	2	0	4	1	0	1	0	2	2	2	0	4	1	0	35.2	35.2	35.2	15.927	145	3.2074e-25	12.4	0	18.6	13.1	15.9	0	35.2	12.4	0	266850000	228600000	13859000
>MSMEG3778 phenylalanyl-tRNA synthetase, alpha subunit (pheS) [6.1.1.20]	1	8	8	8	0	3	1	0	2	0	2	3	0	0	3	1	0	2	0	2	3	0	0	3	1	0	2	0	2	3	0	24.4	24.4	24.4	38.904	356	1.2107e-56	0	10.1	2.5	0	9	0	6.5	11.2	0	127200000	47950000	13464000
>MSMEG3770 argininosuccinate synthase (argG) [6.3.4.5]	1	13	13	13	0	4	2	0	0	0	9	1	6	0	4	2	0	0	0	9	1	6	0	4	2	0	0	0	9	1	6	44.1	44.1	44.1	43.968	399	1.5914e-111	0	14.8	6.8	0	0	0	29.1	2.3	16.5	482290000	341710000	13367000
>MSMEG0956 delta-aminolevulinic acid dehydratase (hemB) [4.2.1.24]	1	3	3	3	0	0	0	0	0	1	3	1	0	0	0	0	0	0	1	3	1	0	0	0	0	0	0	1	3	1	0	9.5	9.5	9.5	35.836	336	1.9835e-23	0	0	0	0	0	3	9.5	3	0	159550000	146380000	13168000
>MSMEG2038 monooxygenase, flavin-binding family	1	3	3	3	0	3	1	1	2	0	1	2	0	0	3	1	1	2	0	1	2	0	0	3	1	1	2	0	1	2	0	7.7	7.7	7.7	58.158	519	7.0278e-34	0	7.7	1.5	4	6.2	0	4	6.2	0	82376000	37613000	13110000
>MSMEG4693 conserved hypothetical protein	1	2	2	2	0	0	0	2	1	2	0	1	0	0	0	0	2	1	2	0	1	0	0	0	0	2	1	2	0	1	0	33.3	33.3	33.3	8.5647	81	4.6061e-11	0	0	0	33.3	11.1	33.3	0	11.1	0	48024000	0	12846000
>MSMEG3667 para-nitrobenzyl esterase [3.1.1.-]	1	7	7	7	2	1	2	2	0	0	3	2	0	2	1	2	2	0	0	3	2	0	2	1	2	2	0	0	3	2	0	17.9	17.9	17.9	56.504	520	9.2913e-37	4.2	3.8	6.7	4.8	0	0	6.9	4.6	0	94336000	64679000	12615000
>MSMEG2685 metallo-beta-lactamase superfamily protein	1	9	9	9	0	3	1	0	0	2	6	1	0	0	3	1	0	0	2	6	1	0	0	3	1	0	0	2	6	1	0	21.5	21.5	21.5	59.617	558	5.9019e-61	0	5.9	3.4	0	0	4.5	17.2	1.8	0	214770000	187860000	12254000
>MSMEG3085 phosphoglycerate kinase (pgk) [2.7.2.3]	1	10	10	10	0	4	4	0	1	0	4	1	0	0	4	4	0	1	0	4	1	0	0	4	4	0	1	0	4	1	0	38.2	38.2	38.2	42.094	408	1.9222e-64	0	15	17.6	0	2.5	0	19.1	4.4	0	222560000	138270000	12252000
>MSMEG6512 acyl-CoA dehydrogenase domain protein	1	6	6	6	0	4	1	0	1	0	6	1	0	0	4	1	0	1	0	6	1	0	0	4	1	0	1	0	6	1	0	24.9	24.9	24.9	38.96	369	1.6648e-77	0	14.9	3.3	0	5.4	0	24.9	3	0	401960000	284580000	12000000
>MSMEG1679 AmiB	1	4	4	4	1	2	2	1	0	0	1	1	0	1	2	2	1	0	0	1	1	0	1	2	2	1	0	0	1	1	0	13.8	13.8	13.8	40.728	385	1.3635e-33	3.1	7	7	3.1	0	0	3.6	3.9	0	133300000	0	11978000
>MSMEG6746 oxidoreductase, aldo/keto reductase family	1	5	5	5	0	2	0	0	1	0	4	2	0	0	2	0	0	1	0	4	2	0	0	2	0	0	1	0	4	2	0	19.9	19.9	19.9	41.811	376	1.3463e-39	0	7.4	0	0	5.1	0	15.4	7.4	0	342210000	318900000	11958000
>MSMEG2940 conserved hypothetical protein	1	4	4	4	2	4	1	1	0	0	3	2	0	2	4	1	1	0	0	3	2	0	2	4	1	1	0	0	3	2	0	14.7	14.7	14.7	26.765	251	7.8324e-49	11.2	14.7	7.2	4	0	0	14.3	11.6	0	314220000	116680000	11843000
>MSMEG0919 heparin-binding hemagglutinin	1	7	7	7	3	0	0	4	3	2	0	1	0	3	0	0	4	3	2	0	1	0	3	0	0	4	3	2	0	1	0	34.9	34.9	34.9	24.561	232	4.8955e-43	18.5	0	0	25	16.4	10.3	0	10.3	0	117090000	0	11691000
>MSMEG5715 conserved hypothetical protein	1	6	6	6	0	3	1	2	0	0	2	1	0	0	3	1	2	0	0	2	1	0	0	3	1	2	0	0	2	1	0	20	20	20	36.682	330	2.1379e-35	0	9.4	3	7.6	0	0	6.7	3	0	172790000	80365000	11506000
>MSMEG4742 clavaldehyde dehydrogenase	1	3	3	3	0	1	0	0	0	0	1	2	0	0	1	0	0	0	0	1	2	0	0	1	0	0	0	0	1	2	0	17.1	17.1	17.1	27.177	258	2.2063e-06	0	3.9	0	0	0	0	3.9	13.2	0	35681000	19866000	11434000
>MSMEG1165 conserved hypothetical protein	1	6	6	6	3	0	5	3	1	0	0	1	0	3	0	5	3	1	0	0	1	0	3	0	5	3	1	0	0	1	0	33.7	33.7	33.7	18.092	163	1.2496e-79	18.4	0	28.2	20.2	7.4	0	0	7.4	0	135700000	0	11392000
>MSMEG4959 arginyl-tRNA synthetase (argS) [6.1.1.19]	1	6	6	6	1	2	1	1	0	0	3	1	0	1	2	1	1	0	0	3	1	0	1	2	1	1	0	0	3	1	0	16.9	16.9	16.9	59.428	550	6.3264e-37	2.9	5.3	2.9	2.9	0	0	8	2.4	0	233910000	125980000	11310000
>MSMEG2624 conserved hypothetical protein	1	2	2	2	0	0	1	0	0	0	1	1	0	0	0	1	0	0	0	1	1	0	0	0	1	0	0	0	1	1	0	10.5	10.5	10.5	19.344	181	0.00020923	0	0	5	0	0	0	5.5	5.5	0	11127000	0	11127000
>MSMEG1483 preprotein translocase, SecY subunit	1	2	2	2	0	0	0	1	1	0	0	1	0	0	0	0	1	1	0	0	1	0	0	0	0	1	1	0	0	1	0	4.8	4.8	4.8	47.581	441	1.6818e-07	0	0	0	2.7	2	0	0	2.7	0	15233000	0	11112000
>MSMEG3158 methylmalonyl-CoA mutase, small subunit (mutA) [5.4.99.2]	1	11	11	11	3	7	2	1	0	1	7	1	0	3	7	2	1	0	1	7	1	0	3	7	2	1	0	1	7	1	0	24.2	24.2	24.2	65.12	625	3.2969e-147	5.6	16.3	4.6	2.1	0	1.4	14.9	2.6	0	413340000	306030000	11047000
>MSMEG1423 radical SAM domain protein	1	5	5	5	2	1	1	1	1	0	1	2	1	2	1	1	1	1	0	1	2	1	2	1	1	1	1	0	1	2	1	15.9	15.9	15.9	41.399	383	2.2016e-51	7.8	4.2	2.1	4.2	3.7	0	4.2	6	3.7	75508000	4338100	10768000
>MSMEG2541 ribosome recycling factor (frr)	1	4	4	4	3	1	3	3	1	1	0	1	0	3	1	3	3	1	1	0	1	0	3	1	3	3	1	1	0	1	0	26.5	26.5	26.5	20.824	185	9.7421e-39	20.5	8.6	20.5	20	5.4	8.6	0	8.6	0	180060000	0	10646000
>MSMEG0028 serine-threonine protein kinase	1	6	6	6	2	0	3	3	1	0	2	2	0	2	0	3	3	1	0	2	2	0	2	0	3	3	1	0	2	2	0	11.5	11.5	11.5	66.317	625	3.5274e-29	3.7	0	5.1	6.4	1.8	0	4.5	4.5	0	93109000	55733000	10646000
>MSMEG3003 aspartyl-tRNA synthetase (aspS) [6.1.1.12]	1	5	5	5	0	3	1	1	0	0	3	2	2	0	3	1	1	0	0	3	2	2	0	3	1	1	0	0	3	2	2	12.7	12.7	12.7	65.169	598	5.924e-78	0	7.5	3.3	3.3	0	0	7.5	6.7	3.5	152570000	92367000	10430000
>MSMEG6458 glutamate synthase, small subunit	1	8	8	7	1	6	3	1	0	0	2	1	0	1	6	3	1	0	0	2	1	0	1	5	2	1	0	0	2	1	0	20	20	17.5	56.797	515	2.478e-55	3.7	14.2	6.8	3.7	0	0	5.4	2.9	0	467650000	19956000	10340000
>MSMEG4681 conserved hypothetical protein	1	3	3	3	2	0	2	3	2	0	1	1	0	2	0	2	3	2	0	1	1	0	2	0	2	3	2	0	1	1	0	12.6	12.6	12.6	28.59	278	2.7855e-20	7.2	0	9.4	12.6	9.4	0	5.4	4	0	67623000	13947000	10240000
>MSMEG3885 DEAD/DEAH box helicase	1	4	4	4	1	1	0	1	1	0	1	1	0	1	1	0	1	1	0	1	1	0	1	1	0	1	1	0	1	1	0	6.8	6.8	6.8	100.18	914	1.5547e-41	2	1.6	0	2	2	0	1	2.2	0	38976000	14493000	10055000
>MSMEG6942 membrane protein OxaA	1	5	5	5	4	0	0	4	2	0	0	2	0	4	0	0	4	2	0	0	2	0	4	0	0	4	2	0	0	2	0	13.4	13.4	13.4	40.446	367	3.4176e-33	10.9	0	0	13.1	6.8	0	0	8.2	0	69937000	0	9788200
>MSMEG0531 putative acyl-CoA dehydrogenase	1	5	5	5	0	3	1	0	0	0	4	1	0	0	3	1	0	0	0	4	1	0	0	3	1	0	0	0	4	1	0	14.4	14.4	14.4	43.892	403	5.9363e-36	0	8.4	2.5	0	0	0	11.9	2.5	0	94396000	58843000	9664800
>MSMEG6927 MutT/nudix family protein	1	2	2	2	0	2	2	0	1	0	2	1	0	0	2	2	0	1	0	2	1	0	0	2	2	0	1	0	2	1	0	11.8	11.8	11.8	33.229	304	2.6935e-36	0	11.8	11.8	0	5.3	0	11.8	6.6	0	85093000	46381000	9539100
>MSMEG3086 triosephosphate isomerase (tpiA) [5.3.1.1]	1	3	3	3	2	0	0	1	0	0	0	1	0	2	0	0	1	0	0	0	1	0	2	0	0	1	0	0	0	1	0	19.5	19.5	19.5	27.377	261	2.2061e-19	14.6	0	0	5	0	0	0	3.8	0	15885000	0	9359400
>MSMEG5283 hydrolase, CocE/NonD family	1	6	6	6	0	0	1	1	3	0	0	1	0	0	0	1	1	3	0	0	1	0	0	0	1	1	3	0	0	1	0	15	15	15	63.492	567	4.101e-27	0	0	1.9	1.8	8.5	0	0	2.8	0	26562000	0	9331000
>MSMEG0033 protein phosphatase 2C	1	3	3	3	0	1	2	1	1	0	2	1	0	0	1	2	1	1	0	2	1	0	0	1	2	1	1	0	2	1	0	6.1	6.1	6.1	53.329	512	1.1777e-08	0	2.3	4.7	2.3	2.3	0	3.7	2.3	0	101700000	56741000	9248600
>MSMEG1344 translocase	1	4	4	4	0	0	1	2	4	1	1	3	0	0	0	1	2	4	1	1	3	0	0	0	1	2	4	1	1	3	0	48.6	48.6	48.6	15.286	144	4.2694e-117	0	0	13.9	21.5	48.6	13.9	13.9	38.2	0	59250000	1019400	9207300
>MSMEG6182 conserved hypothetical protein	1	2	2	2	0	0	0	2	0	2	1	1	0	0	0	0	2	0	2	1	1	0	0	0	0	2	0	2	1	1	0	17.2	17.2	17.2	18.573	169	4.6001e-82	0	0	0	17.2	0	17.2	10.7	10.7	0	19299000	0	9072900
>MSMEG6477 methionine-S-sulfoxide reductase (msrA) [1.8.4.6]	1	2	2	2	0	1	0	0	0	0	1	1	0	0	1	0	0	0	0	1	1	0	0	1	0	0	0	0	1	1	0	15.2	15.2	15.2	19.295	171	1.1632e-16	0	8.2	0	0	0	0	7	8.2	0	12433000	0	8810400
>MSMEG4244 3-deoxy-7-phosphoheptulonate synthase [2.5.1.54]	1	7	7	7	0	2	1	0	0	0	6	1	2	0	2	1	0	0	0	6	1	2	0	2	1	0	0	0	6	1	2	19.4	19.4	19.4	50.731	464	1.6055e-32	0	4.7	2.2	0	0	0	17.2	2.2	6.2	397420000	306650000	8528300
>MSMEG4646 pyruvate synthase	1	16	16	16	1	8	2	1	0	0	14	2	3	1	8	2	1	0	0	14	2	3	1	8	2	1	0	0	14	2	3	28.9	28.9	28.9	69.05	651	1.3112e-117	2.3	15.5	3.8	2.3	0	0	25.8	3.5	4.6	1343100000	981300000	8525800
>MSMEG4891 alkylhydroperoxide reductase	1	11	11	11	5	8	8	4	3	2	9	3	0	5	8	8	4	3	2	9	3	0	5	8	8	4	3	2	9	3	0	66.7	66.7	66.7	21.626	195	9.2696e-89	30.3	42.6	53.3	15.4	12.8	7.7	59	27.7	0	1486700000	805770000	8178800
>MSMEG3746 CTP synthase (pyrG) [6.3.4.2]	1	11	11	11	0	6	1	0	1	0	7	1	2	0	6	1	0	1	0	7	1	2	0	6	1	0	1	0	7	1	2	26.8	26.8	26.8	64.258	590	6.0817e-40	0	14.4	2.7	0	1.5	0	18.6	2	3.4	661170000	471000000	8127700
>MSMEG1568 glucosamine--fructose-6-phosphate aminotransferase, isomerizing (glmS) [2.6.1.16]	1	8	8	8	2	2	1	2	2	1	2	1	0	2	2	1	2	2	1	2	1	0	2	2	1	2	2	1	2	1	0	14.3	14.3	14.3	67.902	628	7.0588e-25	3.5	2.4	1.9	2.4	2.7	1.8	4.9	1.9	0	82351000	18289000	7998000
>MSMEG4183 phosphoglycolate phosphatase, chromosomal [3.1.3.18]	1	2	2	2	0	2	1	0	1	0	1	1	0	0	2	1	0	1	0	1	1	0	0	2	1	0	1	0	1	1	0	9.1	9.1	9.1	31.953	298	6.2743e-07	0	9.1	4.4	0	4.7	0	4.7	4.7	0	58520000	17757000	7992700
>MSMEG6398 antigen 85-A [2.3.1.-]	1	5	5	5	2	1	1	1	2	1	0	1	0	2	1	1	1	2	1	0	1	0	2	1	1	1	2	1	0	1	0	23.3	23.3	23.3	35.701	335	6.7409e-49	7.2	5.1	4.8	5.1	8.4	5.1	0	6	0	25600000	0	7873700
>MSMEG2373 acetolactate synthase, small subunit (ilvN) [2.2.1.6]	1	2	2	2	1	1	2	1	1	0	1	1	0	1	1	2	1	1	0	1	1	0	1	1	2	1	1	0	1	1	0	12.9	12.9	12.9	19.452	178	1.8687e-11	6.7	6.7	12.9	6.2	6.7	0	6.7	6.7	0	90083000	35637000	7871900
>MSMEG3620 conserved hypothetical protein	1	3	3	3	0	0	1	0	1	1	0	1	0	0	0	1	0	1	1	0	1	0	0	0	1	0	1	1	0	1	0	10.7	10.7	10.7	33.972	309	5.1639e-12	0	0	4.5	0	2.9	4.5	0	3.2	0	38360000	0	7804200
>MSMEG0002 6-phosphogluconate dehydrogenase, decarboxylating [1.1.1.44]	1	3	3	3	0	1	0	0	0	0	2	1	0	0	1	0	0	0	0	2	1	0	0	1	0	0	0	0	2	1	0	15.5	15.5	15.5	31.536	297	1.9517e-20	0	6.4	0	0	0	0	9.1	4.7	0	49523000	41752000	7770900
>MSMEG2782 conserved hypothetical protein	1	7	7	7	0	6	0	1	0	0	4	1	0	0	6	0	1	0	0	4	1	0	0	6	0	1	0	0	4	1	0	32.5	32.5	32.5	24.118	212	3.0459e-18	0	26.4	0	4.7	0	0	19.3	2.8	0	254840000	162280000	7679000
>MSMEG0876 short chain dehydrogenase	1	5	5	5	1	3	5	2	1	0	2	2	0	1	3	5	2	1	0	2	2	0	1	3	5	2	1	0	2	2	0	32.1	32.1	32.1	32.561	305	6.5026e-244	4.9	19.3	32.1	10.8	4.9	0	12.1	11.8	0	265920000	110600000	7575000
>MSMEG4484 putative conserved transmembrane protein	1	5	5	5	0	1	2	1	0	0	1	3	0	0	1	2	1	0	0	1	3	0	0	1	2	1	0	0	1	3	0	11.1	11.1	11.1	71.975	683	1.5635e-41	0	2.6	3.8	1.9	0	0	2.5	6.6	0	31334000	13908000	7382200
>MSMEG6938 ParB-like partition proteins	1	10	10	10	1	1	1	1	1	0	2	1	9	1	1	1	1	1	0	2	1	9	1	1	1	1	1	0	2	1	9	33.9	33.9	33.9	37.513	351	4.1078e-31	3.4	2.6	3.4	3.4	2.6	0	11.7	3.4	25.6	111230000	42716000	7325700
>MSMEG0940 conserved hypothetical protein	1	2	2	2	1	2	0	0	0	0	0	1	0	1	2	0	0	0	0	0	1	0	1	2	0	0	0	0	0	1	0	7.9	7.9	7.9	38.015	356	9.977e-20	4.8	7.9	0	0	0	0	0	4.8	0	37781000	0	7307200
>MSMEG5441 methionyl-tRNA synthetase (metG) [6.1.1.10]	1	4	4	4	1	1	1	0	0	0	2	2	0	1	1	1	0	0	0	2	2	0	1	1	1	0	0	0	2	2	0	11.3	11.3	11.3	58.097	515	4.4774e-23	2.3	2.9	2.1	0	0	0	6	5.2	0	17588000	0	7257900
>MSMEG4342 metallo-beta-lactamase family protein	1	3	3	3	0	1	1	1	1	0	1	1	0	0	1	1	1	1	0	1	1	0	0	1	1	1	1	0	1	1	0	14.8	14.8	14.8	22.338	210	8.7087e-06	0	6.2	4.3	6.2	6.2	0	4.3	6.2	0	48056000	17097000	7254200
>MSMEG5404 propionate--CoA ligase	1	12	12	12	4	8	6	1	0	0	6	1	1	4	8	6	1	0	0	6	1	1	4	8	6	1	0	0	6	1	1	22.5	22.5	22.5	72.286	666	2.5547e-71	10.5	15.5	10.8	1.7	0	0	14.9	1.7	1.5	612940000	197190000	7253000
>MSMEG1574 glutamate decarboxylase [4.1.1.15]	1	9	9	9	0	3	1	0	0	0	9	1	0	0	3	1	0	0	0	9	1	0	0	3	1	0	0	0	9	1	0	22.3	22.3	22.3	51.62	467	1.2187e-51	0	8.6	2.4	0	0	0	22.3	2.8	0	677980000	516060000	7186400
>MSMEG2625 transcription termination factor NusA (nusA)	1	4	4	4	1	1	3	0	0	0	0	1	0	1	1	3	0	0	0	0	1	0	1	1	3	0	0	0	0	1	0	17.8	17.8	17.8	36.729	343	2.2662e-18	3.5	4.7	14.3	0	0	0	0	4.7	0	48720000	0	7124500
>MSMEG1516 thioredoxin reductase	1	3	3	3	0	3	1	0	0	0	0	1	0	0	3	1	0	0	0	0	1	0	0	3	1	0	0	0	0	1	0	6.9	6.9	6.9	60.839	563	4.8099e-42	0	6.9	1.6	0	0	0	0	1.6	0	26995000	0	7052200
>MSMEG4957 homoserine dehydrogenase [1.1.1.3]	1	5	5	5	0	3	1	1	1	0	0	1	1	0	3	1	1	1	0	0	1	1	0	3	1	1	1	0	0	1	1	13	13	13	45.586	439	4.8163e-22	0	6.4	3.9	1.8	2.7	0	0	1.8	2.7	174600000	0	6880900
>MSMEG1604 FAD dependent oxidoreductase	1	8	8	8	1	3	0	2	0	0	2	1	0	1	3	0	2	0	0	2	1	0	1	3	0	2	0	0	2	1	0	18.2	18.2	18.2	62.879	578	5.8312e-19	2.6	5.4	0	5.5	0	0	4.3	2.4	0	73459000	21496000	6853600
>MSMEG0935 2,3-bisphosphoglycerate-dependent phosphoglycerate mutase [5.4.2.1]	1	7	7	7	4	3	3	3	2	0	1	2	0	4	3	3	3	2	0	1	2	0	4	3	3	3	2	0	1	2	0	34.8	34.8	34.8	27.3	247	5.547e-36	22.7	11.3	13	17	12.6	0	3.6	8.5	0	129800000	9215500	6747700
>MSMEG5080 glycogen synthase	1	3	3	3	0	0	0	0	0	0	1	1	1	0	0	0	0	0	0	1	1	1	0	0	0	0	0	0	1	1	1	8	8	8	41.679	387	6.5986e-08	0	0	0	0	0	0	3.6	2.1	2.3	19790000	12392000	6731300
>MSMEG6384 catalase/peroxidase HPI (katG) [1.11.1.6]	1	12	12	12	0	5	2	0	1	0	8	1	0	0	5	2	0	1	0	8	1	0	0	5	2	0	1	0	8	1	0	20.8	20.8	20.8	81.113	739	3.6734e-172	0	9.2	4.2	0	1.5	0	11.9	1.5	0	246220000	187700000	6559900
>MSMEG5541 glucose-6-phosphate isomerase (pgi) [5.3.1.9]	1	8	8	8	2	2	3	0	2	1	1	2	0	2	2	3	0	2	1	1	2	0	2	2	3	0	2	1	1	2	0	19.9	19.9	19.9	59.629	549	1.8224e-71	4.7	5.1	7.3	0	6	2.7	3.3	6	0	109690000	52048000	6537500
>MSMEG2727 glutamate binding protein	1	5	5	5	2	0	1	1	1	1	3	1	0	2	0	1	1	1	1	3	1	0	2	0	1	1	1	1	3	1	0	23.5	23.5	23.5	31.309	294	9.249e-36	9.2	0	6.1	6.1	6.1	3.4	14.3	6.1	0	74042000	40299000	6471800
>MSMEG6387 probable arabinosyltransferase A [2.4.2.-]	1	2	2	2	0	0	0	0	1	0	1	1	0	0	0	0	0	1	0	1	1	0	0	0	0	0	1	0	1	1	0	2.7	2.7	2.7	122.67	1142	0.0029269	0	0	0	0	1.9	0	0.8	0.8	0	14719000	8354400	6365100
>MSMEG6412 conserved hypothetical protein	1	4	4	4	1	3	3	1	0	1	2	1	0	1	3	3	1	0	1	2	1	0	1	3	3	1	0	1	2	1	0	23.2	23.2	23.2	29.378	272	4.1101e-59	4.8	15.1	19.9	4.8	0	4.8	15.1	4.8	0	100610000	8143200	6343900
>MSMEG4630 valyl-tRNA synthetase (valS) [6.1.1.9]	1	16	16	16	1	6	3	0	1	1	12	1	0	1	6	3	0	1	1	12	1	0	1	6	3	0	1	1	12	1	0	26.1	26.1	26.1	96.758	872	6.5933e-135	1.4	10.7	6.7	0	1.3	1.4	19.3	1.5	0	386110000	272890000	6341000
>MSMEG2416 conserved hypothetical protein	1	2	2	2	0	2	1	0	0	0	1	2	0	0	2	1	0	0	0	1	2	0	0	2	1	0	0	0	1	2	0	9	9	9	26.813	245	1.7016e-06	0	9	4.5	0	0	0	4.5	9	0	88355000	21391000	6337100
>MSMEG5435 acyl-CoA synthase	1	14	14	14	6	8	6	4	1	1	6	1	6	6	8	6	4	1	1	6	1	6	6	8	6	4	1	1	6	1	6	32.9	32.9	32.9	57.897	538	8.6274e-95	14.7	21	16	8.7	3.3	3	17.7	3	12.1	708950000	280490000	6208300
>MSMEG0741 conserved hypothetical protein	1	3	3	3	0	1	1	1	0	0	0	1	0	0	1	1	1	0	0	0	1	0	0	1	1	1	0	0	0	1	0	13.6	13.6	13.6	32.435	302	8.6339e-21	0	6	4.3	3.3	0	0	0	4.3	0	31779000	0	5993300
>MSMEG5070 Trypsin	1	5	5	5	0	0	3	0	1	0	0	2	0	0	0	3	0	1	0	0	2	0	0	0	3	0	1	0	0	2	0	10.8	10.8	10.8	51.631	498	5.0039e-36	0	0	5.6	0	2.2	0	0	6.2	0	14399000	0	5987400
>MSMEG6440 monooxygenase, flavin-binding family	1	9	9	9	0	1	1	0	1	0	1	1	7	0	1	1	0	1	0	1	1	7	0	1	1	0	1	0	1	1	7	20.5	20.5	20.5	55.099	492	8.9307e-136	0	2.6	3.5	0	2.4	0	2.4	3.5	15.4	56520000	34670000	5869500
>MSMEG3767 acyl-CoA synthase	1	5	5	5	0	3	0	0	0	0	2	1	0	0	3	0	0	0	0	2	1	0	0	3	0	0	0	0	2	1	0	6.4	6.4	6.4	107.34	997	7.0651e-18	0	3.7	0	0	0	0	3.1	1	0	23931000	8248200	5811000
>MSMEG5183 3-Hydroxyacyl-CoA dehydrogenase	1	3	3	3	0	0	1	0	0	1	2	1	0	0	0	1	0	0	1	2	1	0	0	0	1	0	0	1	2	1	0	14.2	14.2	14.2	26.301	253	4.2081e-12	0	0	4.7	0	0	5.1	9.5	4.3	0	92506000	78981000	5788800
>MSMEG6427 superoxide dismutase [Mn] [1.15.1.1]	1	4	4	2	2	3	3	2	1	1	3	1	0	2	3	3	2	1	1	3	1	0	1	2	2	1	1	1	2	0	0	28.5	28.5	21.3	22.935	207	5.4276e-28	10.6	24.6	24.6	10.6	6.8	6.8	24.6	3.4	0	680640000	400760000	5750900
>MSMEG1029 probable transcriptional regulatory protein ;>MSMEG2309 probable transcriptional regulatory protein	2	2	2	2	1	1	1	0	0	0	0	1	0	1	1	1	0	0	0	0	1	0	1	1	1	0	0	0	0	1	0	8.2	8.2	8.2	27.624	245	1.0018e-07	3.3	4.9	4.9	0	0	0	0	4.9	0	18883000	0	5720100
>MSMEG0455 aldehyde dehydrogenase	1	2	2	2	0	0	0	0	0	0	1	1	0	0	0	0	0	0	0	1	1	0	0	0	0	0	0	0	1	1	0	5.9	5.9	5.9	50.105	475	1.4619e-11	0	0	0	0	0	0	2.7	3.2	0	9112500	3438600	5674000
>MSMEG6511 acyl-CoA dehydrogenase domain protein	1	9	9	9	0	4	1	0	0	0	6	1	0	0	4	1	0	0	0	6	1	0	0	4	1	0	0	0	6	1	0	27.5	27.5	27.5	42.489	385	9.0653e-78	0	12.7	2.1	0	0	0	20.5	4.7	0	440780000	334430000	5592400
>MSMEG5515 bifunctional purine biosynthesis protein PurH (purH) [2.1.2.3 3.5.4.10]	1	12	12	12	0	6	4	1	0	0	5	2	3	0	6	4	1	0	0	5	2	3	0	6	4	1	0	0	5	2	3	30.4	30.4	30.4	55.407	527	1.9603e-106	0	15.4	10.4	2.8	0	0	14.2	9.3	5.9	412430000	255580000	5587300
>MSMEG0372 oxidoreductase, short chain dehydrogenase/reductase family	3	13	13	13	1	1	7	3	1	0	0	2	4	1	1	7	3	1	0	0	2	4	1	1	7	3	1	0	0	2	4	39.6	39.6	39.6	46.498	450	1.0214e-79	3.1	2.7	21.6	8.7	2	0	0	8.4	12.2	150320000	0	5511100
>MSMEG3151 enoyl-[acyl-carrier-protein] reductase [NADH] [1.3.1.9]	1	7	7	7	0	5	4	1	0	0	4	1	0	0	5	4	1	0	0	4	1	0	0	5	4	1	0	0	4	1	0	38.7	38.7	38.7	28.527	269	1.3376e-49	0	24.2	21.2	3.7	0	0	26	3.7	0	409070000	188100000	5506800
>MSMEG2372 acetolactate synthase, large subunit, biosynthetic type (ilvB) [2.2.1.6]	1	12	12	12	1	6	4	0	1	0	7	1	0	1	6	4	0	1	0	7	1	0	1	6	4	0	1	0	7	1	0	28.3	28.3	28.3	66.003	618	2.0177e-172	1.9	16.2	7.1	0	1.9	0	15.7	1.8	0	330970000	171310000	5498200
>MSMEG1665 aldehyde dehydrogenase (NAD) family protein [1.2.1.-]	1	2	2	2	0	0	0	0	0	0	2	1	0	0	0	0	0	0	0	2	1	0	0	0	0	0	0	0	2	1	0	5.1	5.1	5.1	52.102	495	2.1372e-13	0	0	0	0	0	0	5.1	2.8	0	7661600	2343900	5317600
>MSMEG0229 dihydroxy-acid dehydratase (ilvD) [4.2.1.9]	1	7	7	7	1	3	1	0	2	0	5	1	0	1	3	1	0	2	0	5	1	0	1	3	1	0	2	0	5	1	0	14.7	14.7	14.7	61.644	587	9.829e-31	1.5	6.6	1.7	0	3.9	0	10.7	2.4	0	281220000	164160000	5269600
>MSMEG6946 ribosomal protein L34 (rpmH)	1	2	2	2	2	0	0	0	1	0	0	1	0	2	0	0	0	1	0	0	1	0	2	0	0	0	1	0	0	1	0	29.8	29.8	29.8	5.5044	47	0.00017312	29.8	0	0	0	14.9	0	0	14.9	0	17107000	0	5232400
>MSMEG0633 PAP2 superfamily protein	1	3	3	3	0	1	0	1	0	0	1	1	0	0	1	0	1	0	0	1	1	0	0	1	0	1	0	0	1	1	0	7.2	7.2	7.2	51.977	487	1.4317e-09	0	1.8	0	3.5	0	0	1.8	1.8	0	23445000	10942000	5175100
>MSMEG2664 dihydrodipicolinate reductase (dapB) [1.3.1.26]	1	3	3	3	0	2	0	0	0	0	2	1	0	0	2	0	0	0	0	2	1	0	0	2	0	0	0	0	2	1	0	17.6	17.6	17.6	25.71	245	4.5429e-10	0	12.7	0	0	0	0	10.2	5.3	0	68479000	54736000	5085800
>MSMEG4340 NAD/mycothiol-dependent formaldehyde dehydrogenase [1.2.1.66]	1	5	5	5	1	2	1	0	1	1	2	1	0	1	2	1	0	1	1	2	1	0	1	2	1	0	1	1	2	1	0	17.1	17.1	17.1	38.404	363	5.1886e-31	3	5.5	3.3	0	3.3	3.3	6.6	4.7	0	86736000	41879000	5073400
>MSMEG0007 conserved hypothetical protein	1	2	2	2	1	0	0	0	0	0	0	1	0	1	0	0	0	0	0	0	1	0	1	0	0	0	0	0	0	1	0	13.1	13.1	13.1	27.228	260	5.3973e-22	6.5	0	0	0	0	0	0	6.5	0	8035100	0	5067700
>MSMEG2931 threonyl-tRNA synthetase (thrS) [6.1.1.3]	1	12	12	12	0	7	0	1	1	0	10	2	0	0	7	0	1	1	0	10	2	0	0	7	0	1	1	0	10	2	0	25.6	25.6	25.6	77.01	684	1.3151e-140	0	12.9	0	1.8	1.5	0	22.7	5.1	0	708580000	535080000	5049300
>MSMEG6082 carbonic anhydrase	1	3	3	3	1	2	2	0	1	0	1	1	0	1	2	2	0	1	0	1	1	0	1	2	2	0	1	0	1	1	0	19.9	19.9	19.9	21.714	206	2.3825e-23	7.3	11.7	15.5	0	7.3	0	7.3	4.4	0	105020000	15833000	5032100
>MSMEG5831 phosphoribosylformylglycinamidine synthase I (purQ) [6.3.5.3]	1	4	4	4	0	2	1	1	1	1	2	1	0	0	2	1	1	1	1	2	1	0	0	2	1	1	1	1	2	1	0	26.3	26.3	26.3	23.769	224	1.4531e-28	0	12.5	6.2	7.1	7.1	7.1	13.8	5.4	0	164620000	120850000	5021500
>MSMEG3859 glycosyl transferase, group 2 family protein	1	4	4	4	0	0	1	1	1	0	2	1	0	0	0	1	1	1	0	2	1	0	0	0	1	1	1	0	2	1	0	16.2	16.2	16.2	29.106	265	3.1996e-06	0	0	6	4.2	4.2	0	6	4.2	0	24034000	11934000	4953400
>MSMEG0102 putative acyl-CoA dehydrogenase	1	3	3	3	0	2	0	0	0	0	0	1	0	0	2	0	0	0	0	0	1	0	0	2	0	0	0	0	0	1	0	7.8	7.8	7.8	45.155	408	3.5352e-18	0	3.9	0	0	0	0	0	3.9	0	16152000	0	4916300
>MSMEG0250 membrane protein, MmpL family	1	5	5	5	0	0	2	0	1	0	1	1	0	0	0	2	0	1	0	1	1	0	0	0	2	0	1	0	1	1	0	7.4	7.4	7.4	109.4	1013	1.1943e-23	0	0	3.2	0	1	0	1.3	2	0	16789000	11912000	4877600
>MSMEG0863 short chain dehydrogenase	1	3	3	3	1	1	0	2	1	0	2	1	0	1	1	0	2	1	0	2	1	0	1	1	0	2	1	0	2	1	0	10.4	10.4	10.4	33.209	307	2.2364e-14	3.9	3.9	0	7.2	3.9	0	7.2	3.9	0	33619000	24535000	4849800
>MSMEG1996 N5,N10- methylenetetrahydromethanopterin reductase-related protein	1	2	2	2	0	2	0	0	1	0	0	1	0	0	2	0	0	1	0	0	1	0	0	2	0	0	1	0	0	1	0	8.7	8.7	8.7	30.482	276	3.2269e-10	0	8.7	0	0	4.7	0	0	4.7	0	14019000	0	4847300
>MSMEG2033 oxidoreductase, zinc-binding dehydrogenase family	1	2	2	2	1	0	0	0	0	0	0	1	0	1	0	0	0	0	0	0	1	0	1	0	0	0	0	0	0	1	0	8	8	8	33.454	323	1.4644e-09	4	0	0	0	0	0	0	4	0	4762700	0	4762700
>MSMEG3123 FeS assembly protein SufD (sufD)	1	11	11	11	0	2	0	0	0	0	0	1	9	0	2	0	0	0	0	0	1	9	0	2	0	0	0	0	0	1	9	34.2	34.2	34.2	43.146	403	1.7679e-72	0	13.2	0	0	0	0	0	3.2	21.1	35346000	0	4707900
>MSMEG5239 fructose-1,6-bisphosphatase, class II (glpX) [3.1.3.11]	1	4	4	4	1	3	3	0	0	0	2	1	0	1	3	3	0	0	0	2	1	0	1	3	3	0	0	0	2	1	0	14.3	14.3	14.3	35.866	342	1.9799e-49	2.3	7.6	7.6	0	0	0	9.1	6.7	0	390120000	192430000	4606100
>MSMEG0938 conserved hypothetical protein	1	3	3	3	0	0	0	1	0	0	0	2	0	0	0	0	1	0	0	0	2	0	0	0	0	1	0	0	0	2	0	11	11	11	37.224	335	1.4024e-05	0	0	0	3.3	0	0	0	7.8	0	6816200	0	4593100
>MSMEG4847 transcriptional regulator, TetR family protein	1	2	2	2	1	1	1	0	1	0	1	1	0	1	1	1	0	1	0	1	1	0	1	1	1	0	1	0	1	1	0	9.1	9.1	9.1	26.523	242	4.2327e-14	5	5	5	0	5	0	4.1	5	0	38099000	19549000	4500000
>MSMEG2316 monooxygenase, NtaA/SnaA/SoxA family ;>MSMEG1036 monooxygenase, NtaA/SnaA/SoxA family	2	3	3	3	0	2	0	1	0	0	2	1	0	0	2	0	1	0	0	2	1	0	0	2	0	1	0	0	2	1	0	7.2	7.2	7.2	50.077	459	6.7537e-18	0	4.4	0	2.6	0	0	5.4	2.8	0	84843000	61900000	4466600
>MSMEG1647 tetrahydrofolate dehydrogenase/cyclohydrolase FolD	1	5	5	5	0	3	1	0	0	0	2	1	0	0	3	1	0	0	0	2	1	0	0	3	1	0	0	0	2	1	0	24.8	24.8	24.8	29.934	286	1.2087e-33	0	11.5	3.5	0	0	0	14	3.5	0	62902000	36127000	4458400
>MSMEG5892 alpha,alpha-trehalose-phosphate synthase [UDP-forming] [2.4.1.15]	1	3	3	3	0	1	0	0	0	0	3	1	0	0	1	0	0	0	0	3	1	0	0	1	0	0	0	0	3	1	0	4.4	4.4	4.4	56.279	503	2.3879e-10	0	2.8	0	0	0	0	4.4	2.8	0	67065000	50773000	4344500
>MSMEG5132 GTP-binding protein TypA/BipA (typA)	1	10	10	10	1	5	4	0	1	0	2	1	0	1	5	4	0	1	0	2	1	0	1	5	4	0	1	0	2	1	0	19.1	19.1	19.1	69.444	644	5.4664e-39	1.9	8.1	6.8	0	1.4	0	3.3	4.5	0	630960000	22158000	4111300
>MSMEG0732 chaperone ClpB	1	9	6	6	3	6	2	3	1	1	4	2	0	1	5	1	2	1	0	3	1	0	1	5	1	2	1	0	3	1	0	12.7	9.6	9.6	92.896	848	1.1929e-90	4.1	9	2.9	4	1.8	1.5	6.2	3.3	0	98873000	30028000	4091500
>MSMEG2045 monoxygenase	1	8	8	8	0	1	0	1	1	0	1	1	6	0	1	0	1	1	0	1	1	6	0	1	0	1	1	0	1	1	6	21.1	21.1	21.1	49.542	454	4.9007e-26	0	2.9	0	3.7	3.7	0	3.7	3.7	14.5	55547000	32336000	4059600
>MSMEG5470 molybdopterin biosynthesis protein MoeA 1	1	5	5	5	0	1	0	1	0	2	2	1	0	0	1	0	1	0	2	2	1	0	0	1	0	1	0	2	2	1	0	17.8	17.8	17.8	43.711	415	2.2116e-72	0	4.8	0	3.1	0	5.3	7.7	3.9	0	17844000	7898800	4055100
>MSMEG6285 DNA polymerase III gamma/tau subunit [2.7.7.7]	1	5	5	5	1	3	1	1	2	0	1	1	0	1	3	1	1	2	0	1	1	0	1	3	1	1	2	0	1	1	0	18.8	18.8	18.8	69.889	665	2.097e-81	2.4	13.1	3.2	2.7	5.6	0	3	3.2	0	43011000	6089500	3987400
>MSMEG1030 monooxygenase ;>MSMEG2310 monooxygenase	2	13	13	13	0	4	4	1	0	0	2	2	7	0	4	4	1	0	0	2	2	7	0	4	4	1	0	0	2	2	7	25.1	25.1	25.1	56.177	499	1.8151e-40	0	7	7.4	2	0	0	3.8	3.8	14	215120000	16592000	3953400
>MSMEG5061 Bacterial extracellular solute-binding protein	1	4	4	4	0	0	2	1	2	0	0	1	0	0	0	2	1	2	0	0	1	0	0	0	2	1	2	0	0	1	0	11	11	11	50.595	471	4.5605e-44	0	0	7	2.3	6.2	0	0	4.5	0	49540000	0	3857000
>MSMEG2615 chelatase	1	2	2	2	0	0	1	0	1	1	0	1	1	0	0	1	0	1	1	0	1	1	0	0	1	0	1	1	0	1	1	3.7	3.7	3.7	67.059	627	1.055e-05	0	0	1.8	0	1.8	1.8	0	1.8	1.9	16325000	0	3854600
>MSMEG1075 naphthoate synthase (menB) [4.1.3.36]	1	6	6	6	0	1	0	0	0	0	6	2	0	0	1	0	0	0	0	6	2	0	0	1	0	0	0	0	6	2	0	24.6	24.6	24.6	36.862	329	4.351e-165	0	3.6	0	0	0	0	24.6	9.1	0	103560000	91548000	3847200
>MSMEG0847 NADH-ubiquinone/plastoquinone oxidoreductase chain 4l family	1	2	2	2	0	0	1	0	0	1	1	2	0	0	0	1	0	0	1	1	2	0	0	0	1	0	0	1	1	2	0	21.3	21.3	21.3	16.476	155	1.3551e-125	0	0	9.7	0	0	11.6	11.6	21.3	0	12753000	5797800	3822200
>MSMEG4557 ABC transporter, ATP-binding protein	1	2	2	2	1	2	1	0	0	0	0	1	0	1	2	1	0	0	0	0	1	0	1	2	1	0	0	0	0	1	0	19.1	19.1	19.1	27.369	257	2.8607e-25	7	19.1	7	0	0	0	0	7	0	64833000	0	3820700
>MSMEG3097 phosphoenolpyruvate carboxylase (ppc) [4.1.1.31]	1	6	6	6	0	2	0	0	2	0	3	1	0	0	2	0	0	2	0	3	1	0	0	2	0	0	2	0	3	1	0	9.6	9.6	9.6	103.35	933	1.1723e-47	0	4.2	0	0	2.3	0	5.3	2.1	0	52109000	40179000	3800200
>MSMEG3059 esterase	1	5	5	5	2	2	0	1	1	0	1	2	0	2	2	0	1	1	0	1	2	0	2	2	0	1	1	0	1	2	0	31.7	31.7	31.7	33.102	315	1.4694e-19	12.7	14.3	0	6	6.7	0	3.5	10.8	0	205030000	46909000	3755500
>MSMEG4294 glutamine synthetase, type I (glnA) [6.3.1.2]	1	9	9	9	1	1	1	0	0	0	6	1	5	1	1	1	0	0	0	6	1	5	1	1	1	0	0	0	6	1	5	21.7	21.7	21.7	49.824	446	2.8192e-51	4	4	4	0	0	0	14.1	4	11.4	397300000	326750000	3755200
>MSMEG3795 conserved hypothetical protein	1	2	2	2	1	0	0	2	1	0	0	1	0	1	0	0	2	1	0	0	1	0	1	0	0	2	1	0	0	1	0	26.1	26.1	26.1	12.537	119	2.8101e-21	13.4	0	0	26.1	13.4	0	0	13.4	0	12763000	0	3668600
>MSMEG4293 glutamate-ammonia-ligase adenylyltransferase [2.7.7.42]	1	2	2	2	0	0	0	0	0	0	2	1	0	0	0	0	0	0	0	2	1	0	0	0	0	0	0	0	2	1	0	2	2	2	109.4	999	5.1271e-07	0	0	0	0	0	0	2	1.1	0	30875000	27225000	3649800
>MSMEG4752 conserved hypothetical protein	1	4	4	4	0	3	2	1	1	0	1	1	0	0	3	2	1	1	0	1	1	0	0	3	2	1	1	0	1	1	0	38.7	38.7	38.7	8.2275	75	5.7204e-10	0	24	13.3	14.7	13.3	0	13.3	13.3	0	118800000	16136000	3583600
>MSMEG2379 3-isopropylmalate dehydrogenase (leuB) [1.1.1.85]	1	8	8	8	0	3	2	0	0	1	6	1	0	0	3	2	0	0	1	6	1	0	0	3	2	0	0	1	6	1	0	47	47	47	35.457	336	2.2889e-78	0	8.9	6.5	0	0	2.7	36.6	6.5	0	683360000	589340000	3577300
>MSMEG6389 probable arabinosyltransferase A [2.4.2.-]	1	2	2	2	0	1	0	0	0	0	1	1	0	0	1	0	0	0	0	1	1	0	0	1	0	0	0	0	1	1	0	2.9	2.9	2.9	117.98	1093	4.1515e-21	0	1.4	0	0	0	0	1.4	1.6	0	3534600	0	3534600
>MSMEG1945 ion channel membrane protein	1	2	2	2	0	0	1	1	1	0	2	1	0	0	0	1	1	1	0	2	1	0	0	0	1	1	1	0	2	1	0	8.2	8.2	8.2	39.147	364	5.8114e-47	0	0	4.4	4.4	4.4	0	8.2	4.4	0	26275000	21922000	3523100
>MSMEG5937 4-hydroxy-2-oxovalerate aldolase [4.1.3.-]	1	5	5	5	0	1	1	0	0	0	2	2	0	0	1	1	0	0	0	2	2	0	0	1	1	0	0	0	2	2	0	17.5	17.5	17.5	37.265	349	9.5231e-16	0	3.4	3.2	0	0	0	5.4	8.9	0	31096000	8407200	3445200
>MSMEG1883 glycine betaine transporter OpuD	1	2	2	2	0	0	1	1	0	0	0	1	0	0	0	1	1	0	0	0	1	0	0	0	1	1	0	0	0	1	0	6.6	6.6	6.6	66.214	620	1.1307e-62	0	0	3.1	3.5	0	0	0	3.1	0	8824900	0	3307700
>MSMEG6282 KanY protein	1	2	2	2	0	0	1	0	0	0	0	1	0	0	0	1	0	0	0	0	1	0	0	0	1	0	0	0	0	1	0	33.8	33.8	33.8	15.267	145	1.2033e-56	0	0	17.2	0	0	0	0	16.6	0	3268500	0	3268500
>MSMEG6584 acyl-CoA dehydrogenase	1	2	2	2	0	1	1	0	0	0	2	1	0	0	1	1	0	0	0	2	1	0	0	1	1	0	0	0	2	1	0	5.8	5.8	5.8	42.72	396	8.5919e-11	0	4	4	0	0	0	5.8	4	0	32498000	14399000	3175600
>MSMEG6903 transcriptional regulator, PadR family protein	1	2	2	2	0	0	0	0	0	0	2	1	0	0	0	0	0	0	0	2	1	0	0	0	0	0	0	0	2	1	0	10.5	10.5	10.5	20.578	181	1.5268e-05	0	0	0	0	0	0	10.5	5	0	16915000	13810000	3105000
>MSMEG3099 6-phosphogluconolactonase (pgl) [3.1.1.31]	1	4	4	4	1	3	2	0	1	0	1	1	0	1	3	2	0	1	0	1	1	0	1	3	2	0	1	0	1	1	0	26.2	26.2	26.2	25.586	244	4.9397e-79	5.7	16.4	10.7	0	9.8	0	9.8	9.8	0	51444000	13664000	3093500
>MSMEG6917 leucyl-tRNA synthetase (leuS) [6.1.1.4]	1	7	7	7	0	4	2	1	0	0	2	1	0	0	4	2	1	0	0	2	1	0	0	4	2	1	0	0	2	1	0	12.9	12.9	12.9	106.56	953	3.8846e-60	0	6.6	3.9	1.4	0	0	4.9	2.5	0	94798000	33800000	3040500
>MSMEG3070 LprG protein	1	3	3	3	0	1	0	2	1	0	0	1	0	0	1	0	2	1	0	0	1	0	0	1	0	2	1	0	0	1	0	18.6	18.6	18.6	24.108	236	6.4987e-45	0	10.6	0	8.1	10.6	0	0	10.6	0	18266000	0	2910600
>MSMEG3102 transaldolase (tal) [2.2.1.2]	1	8	8	8	0	2	3	2	1	0	0	1	2	0	2	3	2	1	0	0	1	2	0	2	3	2	1	0	0	1	2	24.8	24.8	24.8	39.935	371	1.1622e-25	0	6.7	10	6.2	3	0	0	3.5	4.9	71713000	0	2807000
>MSMEG0678 deoxycytidine triphosphate deaminase (dcd) [3.5.4.13]	1	2	2	2	0	1	1	0	0	0	0	2	0	0	1	1	0	0	0	0	2	0	0	1	1	0	0	0	0	2	0	19	19	19	20.638	189	2.0916e-25	0	9	10.1	0	0	0	0	19	0	17071000	0	2751900
>MSMEG5828 aspartyl aminopeptidase [3.4.11.21]	1	10	10	10	0	2	0	0	0	0	9	1	0	0	2	0	0	0	0	9	1	0	0	2	0	0	0	0	9	1	0	29	29	29	44.879	421	1.5756e-59	0	5	0	0	0	0	26.8	5.2	0	660940000	636100000	2738600
>MSMEG2365 glutamyl-tRNA(Gln) amidotransferase subunit A [6.3.5.-]	1	6	6	6	0	3	1	1	0	0	2	2	0	0	3	1	1	0	0	2	2	0	0	3	1	1	0	0	2	2	0	23.5	23.5	23.5	51.272	494	3.5602e-119	0	13.2	3.4	3.2	0	0	7.1	7.7	0	49418000	26128000	2733000
>MSMEG6195 ion-transporting ATPase	1	4	4	4	1	2	2	0	0	0	1	2	0	1	2	2	0	0	0	1	2	0	1	2	2	0	0	0	1	2	0	17	17	17	40.339	376	4.5893e-59	4.3	10.9	10.9	0	0	0	1.9	9.3	0	12079000	0	2705800
>MSMEG5639 enoyl-CoA hydratase	1	8	8	8	2	0	3	2	0	2	1	2	0	2	0	3	2	0	2	1	2	0	2	0	3	2	0	2	1	2	0	40.7	40.7	40.7	26.055	243	4.3442e-42	10.7	0	14.4	8.2	0	10.7	5.8	12.3	0	78739000	11554000	2560000
>MSMEG3027 conserved hypothetical protein	1	5	5	5	1	0	0	2	0	1	1	2	0	1	0	0	2	0	1	1	2	0	1	0	0	2	0	1	1	2	0	21	21	21	44.543	414	8.6623e-76	3.9	0	0	6.5	0	2.4	5.1	12.1	0	16383000	6980600	2556400
>MSMEG5691 conserved hypothetical protein	1	4	4	4	0	1	0	0	0	0	4	1	0	0	1	0	0	0	0	4	1	0	0	1	0	0	0	0	4	1	0	28.8	28.8	28.8	27.67	264	1.2566e-114	0	3.8	0	0	0	0	28.8	8.3	0	102720000	86624000	2359300
>MSMEG0768 conserved hypothetical protein	1	2	2	2	0	0	0	1	1	0	1	1	0	0	0	0	1	1	0	1	1	0	0	0	0	1	1	0	1	1	0	18.4	18.4	18.4	14.766	136	8.8321e-08	0	0	0	8.8	8.8	0	9.6	9.6	0	7932300	0	2328200
>MSMEG6939 Soj family protein	1	2	2	2	0	1	1	0	0	0	2	1	0	0	1	1	0	0	0	2	1	0	0	1	1	0	0	0	2	1	0	9.6	9.6	9.6	35.027	323	1.3258e-76	0	3.7	3.7	0	0	0	9.6	3.7	0	15902000	7883900	2254100
>MSMEG3461 catalase/peroxidase HPI (katG) [1.11.1.6]	1	3	3	3	0	1	0	0	0	0	1	1	0	0	1	0	0	0	0	1	1	0	0	1	0	0	0	0	1	1	0	4.3	4.3	4.3	81.997	748	3.0455e-08	0	2.4	0	0	0	0	2.1	1.9	0	6380400	0	2219200
>MSMEG3898 ectoine hydroxylase (thpD) [1.-.-.-]	1	2	2	2	1	2	2	1	0	0	2	1	0	1	2	2	1	0	0	2	1	0	1	2	2	1	0	0	2	1	0	10.5	10.5	10.5	33.667	305	2.5956e-43	4.9	10.5	10.5	5.6	0	0	10.5	4.9	0	59081000	16793000	2151200
>MSMEG3031 shikimate kinase [2.7.1.71]	1	3	3	3	0	1	1	2	0	1	0	2	0	0	1	1	2	0	1	0	2	0	0	1	1	2	0	1	0	2	0	17.6	17.6	17.6	26.077	244	4.7099e-50	0	7	7	11.9	0	4.9	0	12.7	0	16860000	0	2055300
>MSMEG4258 anthranilate phosphoribosyltransferase (trpD) [2.4.2.18]	1	3	3	3	1	0	1	1	0	0	2	1	0	1	0	1	1	0	0	2	1	0	1	0	1	1	0	0	2	1	0	11.8	11.8	11.8	37.518	364	1.7692e-19	3	0	6	3	0	0	5.8	3	0	59508000	50534000	2052700
>MSMEG3025 alanyl-tRNA synthetase (alaS) [6.1.1.7]	1	15	15	15	1	7	3	0	1	0	12	1	1	1	7	3	0	1	0	12	1	1	1	7	3	0	1	0	12	1	1	21.3	21.3	21.3	96.782	896	1.1705e-76	1.2	9.5	4.5	0	1.8	0	17.7	1.3	0.8	699660000	534260000	2008500
>MSMEG6900 penicillin-binding protein 1	1	2	2	2	0	0	0	1	0	0	0	2	0	0	0	0	1	0	0	0	2	0	0	0	0	1	0	0	0	2	0	3.9	3.9	3.9	86.091	827	1.3503e-23	0	0	0	1.9	0	0	0	3.9	0	2635500	0	1885300
>MSMEG1825 dTDP-4-dehydrorhamnose reductase (rfbD) [1.1.1.133]	1	2	2	2	0	1	1	0	0	0	1	1	0	0	1	1	0	0	0	1	1	0	0	1	1	0	0	0	1	1	0	12.2	12.2	12.2	30.703	296	1.4461e-54	0	6.1	6.1	0	0	0	6.1	6.1	0	55417000	41054000	1862600
>MSMEG3822 regulatory protein GntR, HTH	1	3	3	3	0	0	2	0	0	1	0	1	0	0	0	2	0	0	1	0	1	0	0	0	2	0	0	1	0	1	0	13.1	13.1	13.1	30.161	267	4.4773e-37	0	0	9.7	0	0	3.4	0	3.4	0	3506200	0	1861100
>MSMEG5419 lipoprotein	1	8	8	8	5	1	1	3	2	0	3	1	1	5	1	1	3	2	0	3	1	1	5	1	1	3	2	0	3	1	1	31.1	31.1	31.1	43.387	399	7.4047e-63	21.6	3.8	3.8	15.3	7	0	12.8	5.8	2.5	185580000	21825000	1559700
>MSMEG6114 inorganic pyrophosphatase (ppa) [3.6.1.1]	1	7	7	7	1	5	2	1	0	0	5	1	0	1	5	2	1	0	0	5	1	0	1	5	2	1	0	0	5	1	0	38.3	38.3	38.3	18.349	162	2.6419e-149	11.7	32.1	9.9	5.6	0	0	22.8	11.7	0	207380000	129830000	1385500
>MSMEG4193 phosphoglycerate mutase family protein	1	2	2	2	0	2	1	0	0	0	1	1	0	0	2	1	0	0	0	1	1	0	0	2	1	0	0	0	1	1	0	10.8	10.8	10.8	23.852	223	5.1828e-16	0	10.8	5.4	0	0	0	5.4	5.4	0	44960000	10962000	1111100
>MSMEG3647 forkhead-associated protein	1	5	5	5	4	3	2	2	1	1	2	0	0	4	3	2	2	1	1	2	0	0	4	3	2	2	1	1	2	0	0	49.4	49.4	49.4	16.584	158	4.6178e-19	44.3	17.7	12.7	17.1	7.6	7.6	14.6	0	0	758290000	124010000	0
>MSMEG1934 ATP-binding protein	1	4	4	4	0	2	2	0	1	0	4	0	0	0	2	2	0	1	0	4	0	0	0	2	2	0	1	0	4	0	0	63.3	63.3	63.3	8.4474	79	1.4526e-26	0	19	19	0	10.1	0	63.3	0	0	764700000	242260000	0
>MSMEG1682 flavin-containing monooxygenase FMO	2	15	15	15	4	11	4	3	2	0	9	0	10	4	11	4	3	2	0	9	0	10	4	11	4	3	2	0	9	0	10	42.3	42.3	42.3	46.213	421	1.0865e-125	11.4	35.4	10.5	7.1	5.2	0	26.6	0	24.2	1291400000	348950000	0
>MSMEG0456 DNA gyrase subunit A [5.99.1.3]	1	5	5	5	0	0	1	1	0	0	4	0	0	0	0	1	1	0	0	4	0	0	0	0	1	1	0	0	4	0	0	9.5	9.5	9.5	77.224	713	1.4674e-73	0	0	1.4	1.4	0	0	8.1	0	0	163560000	4640600	0
>MSMEG4560 periplasmic binding protein	1	7	7	7	1	5	4	3	1	0	1	1	0	1	5	4	3	1	0	1	1	0	1	5	4	3	1	0	1	1	0	28.9	28.9	28.9	36.085	339	3.7203e-26	2.7	17.4	15.3	20.1	2.9	0	3.2	3.2	0	410500000	46390000	0
>MSMEG1341 MaoC family protein	1	4	4	4	2	1	4	1	0	0	0	0	0	2	1	4	1	0	0	0	0	0	2	1	4	1	0	0	0	0	0	35.9	35.9	35.9	14.858	142	1.3803e-21	26.1	9.2	35.9	5.6	0	0	0	0	0	109120000	0	0
>MSMEG4272 HesB/YadR/YfhF family protein	1	5	5	5	1	4	4	0	0	1	3	1	0	1	4	4	0	0	1	3	1	0	1	4	4	0	0	1	3	1	0	64.4	64.4	64.4	12.395	118	7.3154e-99	6.8	48.3	48.3	0	0	6.8	50.8	16.1	0	352130000	87521000	0
>MSMEG4365 conserved hypothetical protein	1	2	2	2	0	1	2	0	0	0	1	0	0	0	1	2	0	0	0	1	0	0	0	1	2	0	0	0	1	0	0	2.8	2.8	2.8	75.545	723	0.0021356	0	1.1	2.8	0	0	0	1.1	0	0	372650000	172810000	0
>MSMEG4527 sulfite reductase [ferredoxin] [1.8.7.1]	1	11	11	11	1	4	4	1	0	0	6	0	0	1	4	4	1	0	0	6	0	0	1	4	4	1	0	0	6	0	0	21.1	21.1	21.1	63.421	569	1.0346e-21	1.2	7	8.4	1.4	0	0	12.7	0	0	316650000	120330000	0
>MSMEG1350 cyclopropane-fatty-acyl-phospholipid synthase 1 [2.1.1.79]	1	6	5	5	3	6	3	2	0	1	3	2	0	2	5	3	1	0	0	2	1	0	2	5	3	1	0	0	2	1	0	20.6	18.2	18.2	32.591	286	5.0311e-34	10.1	20.6	12.2	5.9	0	2.4	10.5	7	0	210370000	43096000	0
>MSMEG4313 glyoxalase/bleomycin resistance protein/dioxygenase	1	7	7	7	2	5	3	3	0	2	5	0	0	2	5	3	3	0	2	5	0	0	2	5	3	3	0	2	5	0	0	71	71	71	14.925	138	4.5435e-70	15.2	48.6	31.9	30.4	0	18.1	47.1	0	0	581370000	283200000	0
>MSMEG3043 aspartate carbamoyltransferase (pyrB) [2.1.3.2]	1	4	4	4	1	2	1	0	0	0	2	0	0	1	2	1	0	0	0	2	0	0	1	2	1	0	0	0	2	0	0	14.5	14.5	14.5	34.349	318	6.0908e-09	4.4	6.9	4.4	0	0	0	6.6	0	0	153950000	68016000	0
>MSMEG3632 6-phosphogluconate dehydrogenase, decarboxylating (gnd) [1.1.1.44]	1	6	6	6	1	3	2	2	1	1	4	2	0	1	3	2	2	1	1	4	2	0	1	3	2	2	1	1	4	2	0	17.6	17.6	17.6	51.812	488	8.3955e-253	2.7	9	4.5	4.5	2	1.8	13.1	4.7	0	262170000	113230000	0
>MSMEG1809 putative thiosulfate sulfurtransferase [2.8.1.1]	1	9	9	9	2	4	4	0	1	1	4	0	0	2	4	4	0	1	1	4	0	0	2	4	4	0	1	1	4	0	0	37.3	37.3	37.3	32.85	295	7.1727e-28	7.8	14.6	16.3	0	4.7	3.1	18	0	0	313090000	155440000	0
>MSMEG1019 ribonucleoside-diphosphate reductase, alpha subunit [1.17.4.1] ;>MSMEG2299 ribonucleoside-diphosphate reductase, alpha subunit [1.17.4.1]	2	17	17	17	1	12	3	1	2	2	12	2	2	1	12	3	1	2	2	12	2	2	1	12	3	1	2	2	12	2	2	34.6	34.6	34.6	82.105	722	1.3234e-99	2.1	21.9	4.4	1.2	3	3.2	26.9	3.5	2.9	1293800000	905920000	0
>MSMEG3124 FeS assembly ATPase SufC (sufC)	1	5	5	5	0	4	4	2	0	0	1	0	0	0	4	4	2	0	0	1	0	0	0	4	4	2	0	0	1	0	0	23.7	23.7	23.7	27.561	257	1.2199e-43	0	19.5	17.1	11.3	0	0	4.7	0	0	77911000	3406400	0
>MSMEG2086 peptide chain release factor 2 (prfB)	1	7	7	7	1	4	3	1	1	1	4	1	4	1	4	3	1	1	1	4	1	4	1	4	3	1	1	1	4	1	4	19.6	19.6	19.6	41.242	368	3.4212e-168	3.5	12	9.8	3.5	3.5	3.5	12.5	3.5	9.2	228050000	100350000	0
>MSMEG5664 binding protein [5.2.1.8]	1	2	2	2	0	2	1	0	0	0	2	0	0	0	2	1	0	0	0	2	0	0	0	2	1	0	0	0	2	0	0	21.7	21.7	21.7	12.901	120	3.1162e-16	0	21.7	14.2	0	0	0	21.7	0	0	343620000	159470000	0
>MSMEG5136 helix-turn-helix motif	1	2	2	2	2	1	1	2	1	0	0	0	0	2	1	1	2	1	0	0	0	0	2	1	1	2	1	0	0	0	0	21.3	21.3	21.3	16.674	150	1.5276e-25	21.3	10	10	21.3	10	0	0	0	0	83758000	0	0
>MSMEG5248 acyl-[ACP] desaturase	1	5	5	5	0	1	3	2	1	0	3	0	0	0	1	3	2	1	0	3	0	0	0	1	3	2	1	0	3	0	0	23.6	23.6	23.6	31.022	275	1.9591e-26	0	4	14.5	9.1	4	0	13.1	0	0	338380000	242110000	0
>MSMEG0415 NADH-fmn oxidoreductase	1	2	2	2	1	1	1	1	0	0	0	0	0	1	1	1	1	0	0	0	0	0	1	1	1	1	0	0	0	0	0	12.4	12.4	12.4	16.892	161	1.2357e-05	6.8	5.6	6.8	6.8	0	0	0	0	0	75540000	0	0
>MSMEG2410 putative serine-threonine protein kinase	1	4	4	4	1	1	3	2	2	1	1	0	0	1	1	3	2	2	1	1	0	0	1	1	3	2	2	1	1	0	0	22.3	22.3	22.3	25.57	242	7.9517e-31	6.6	6.6	16.1	12.8	13.6	6.6	6.6	0	0	89149000	12078000	0
>MSMEG6329 conserved hypothetical protein	1	3	3	3	0	2	3	0	0	0	1	1	0	0	2	3	0	0	0	1	1	0	0	2	3	0	0	0	1	1	0	22	22	22	22.118	200	1.0886e-129	0	13.5	22	0	0	0	7.5	7.5	0	66989000	9261500	0
>MSMEG2382 5-carboxymethyl-2-hydroxymuconate delta-isomerase	1	2	2	2	1	2	2	0	1	0	1	0	0	1	2	2	0	1	0	1	0	0	1	2	2	0	1	0	1	0	0	9.3	9.3	9.3	27.649	259	2.238e-07	3.5	9.3	9.3	0	3.5	0	3.5	0	0	158130000	56321000	0
>MSMEG3159 methylmalonyl-CoA mutase large subunit [5.4.99.2]	1	9	9	9	1	4	5	1	0	1	4	1	1	1	4	5	1	0	1	4	1	1	1	4	5	1	0	1	4	1	1	18.8	18.8	18.8	80.583	751	3.4701e-157	1.9	8.8	10.4	2.8	0	1.7	7.6	1.9	1.5	297350000	183800000	0
>MSMEG2436 conserved hypothetical protein	1	5	5	5	1	4	2	0	0	0	2	0	0	1	4	2	0	0	0	2	0	0	1	4	2	0	0	0	2	0	0	63.8	63.8	63.8	8.5676	80	5.0647e-18	10	55	26.2	0	0	0	25	0	0	277690000	125540000	0
>MSMEG3945 universal stress protein family	1	7	7	7	1	2	4	0	0	0	4	1	0	1	2	4	0	0	0	4	1	0	1	2	4	0	0	0	4	1	0	34.5	34.5	34.5	31.14	296	5.929e-93	7.4	4.7	26.4	0	0	0	15.5	7.1	0	166070000	104590000	0
>MSMEG0825 phosphomethylpyrimidine kinase (thiD) [2.7.4.7]	1	4	4	4	1	2	2	2	1	0	2	0	0	1	2	2	2	1	0	2	0	0	1	2	2	2	1	0	2	0	0	19.1	19.1	19.1	28.732	278	1.3946e-50	6.5	7.6	11.2	9.7	5	0	7.6	0	0	177190000	74656000	0
>MSMEG3897 proteasome component	1	10	10	10	0	6	4	1	0	0	5	1	1	0	6	4	1	0	0	5	1	1	0	6	4	1	0	0	5	1	1	22.9	22.9	22.9	54.573	498	2.5918e-76	0	12.4	11	2	0	0	12	1.2	1.8	297780000	165090000	0
>MSMEG1041 phosphoserine phosphatase (serB) [3.1.3.3] ;>MSMEG2321 phosphoserine phosphatase (serB) [3.1.3.3]	2	6	6	6	0	1	2	0	0	0	0	0	6	0	1	2	0	0	0	0	0	6	0	1	2	0	0	0	0	0	6	15.7	15.7	15.7	43.837	413	2.5092e-28	0	2.7	5.8	0	0	0	0	0	15.7	106600000	0	0
>MSMEG1422 conserved hypothetical protein	1	2	2	2	0	0	2	0	1	0	1	0	0	0	0	2	0	1	0	1	0	0	0	0	2	0	1	0	1	0	0	12	12	12	20.529	184	4.1441e-10	0	0	12	0	8.7	0	8.7	0	0	65233000	29079000	0
>MSMEG0639 oligopeptide transport ATP-binding protein AppF	1	8	8	8	0	4	4	2	0	0	3	0	0	0	4	4	2	0	0	3	0	0	0	4	4	2	0	0	3	0	0	33	33	33	36.981	336	1.2696e-56	0	16.4	14.3	7.7	0	0	13.1	0	0	147800000	57906000	0
>MSMEG2201 ZbpA protein	1	2	2	2	0	1	2	0	0	0	0	0	0	0	1	2	0	0	0	0	0	0	0	1	2	0	0	0	0	0	0	22.7	22.7	22.7	16.314	150	1.7863e-24	0	18.7	22.7	0	0	0	0	0	0	47446000	0	0
>MSMEG5733 universal stress protein family	1	9	9	9	1	1	5	3	0	0	2	1	0	1	1	5	3	0	0	2	1	0	1	1	5	3	0	0	2	1	0	48.6	48.6	48.6	29.819	292	9.648e-55	2.1	7.5	32.5	17.1	0	0	14	7.5	0	59682000	8442000	0
>MSMEG3046 carbamoyl-phosphate synthase, small subunit (carA) [6.3.5.5]	1	2	2	2	0	1	2	0	0	0	0	1	0	0	1	2	0	0	0	0	1	0	0	1	2	0	0	0	0	1	0	7.6	7.6	7.6	40.62	382	4.4711e-54	0	4.2	7.6	0	0	0	0	4.2	0	81544000	0	0
>MSMEG4083 putative monooxygenase	1	2	2	2	0	1	1	0	0	0	0	0	0	0	1	1	0	0	0	0	0	0	0	1	1	0	0	0	0	0	0	3.5	3.5	3.5	56.835	508	0.00015247	0	2	1.6	0	0	0	0	0	0	36794000	0	0
>MSMEG2424 signal recognition particle-docking protein FtsY (ftsY)	1	3	3	3	2	0	2	1	0	1	1	1	0	2	0	2	1	0	1	1	1	0	2	0	2	1	0	1	1	1	0	10.4	10.4	10.4	50.683	491	1.4589e-103	6.1	0	6.1	2.6	0	3.5	4.3	2.6	0	48394000	0	0
>MSMEG5824 phosphoribosylformylglycinamidine synthase II (purL) [6.3.5.3]	1	9	9	9	1	8	3	0	0	0	6	1	0	1	8	3	0	0	0	6	1	0	1	8	3	0	0	0	6	1	0	17.5	17.5	17.5	81.011	765	2.5899e-141	2	15.6	5.5	0	0	0	12.5	1.7	0	472330000	275840000	0
>MSMEG1046 ABC-type molybdenum transport system, ATPase component ;>MSMEG2326 ABC-type molybdenum transport system, ATPase component	2	7	7	7	2	5	4	2	1	0	3	1	0	2	5	4	2	1	0	3	1	0	2	5	4	2	1	0	3	1	0	37.9	37.9	37.9	30.657	282	8.6671e-245	10.6	25.9	24.5	9.9	6.7	0	17	6.7	0	280810000	92553000	0
>MSMEG0129 streptomyces cyclase/dehydrase family protein	1	2	2	2	0	1	1	0	1	0	0	0	0	0	1	1	0	1	0	0	0	0	0	1	1	0	1	0	0	0	0	13.6	13.6	13.6	16.342	147	0.00024198	0	6.1	6.1	0	7.5	0	0	0	0	63896000	0	0
>MSMEG5837 glutathione peroxidase family protein [1.11.1.9]	1	3	3	3	1	1	2	0	0	0	2	0	0	1	1	2	0	0	0	2	0	0	1	1	2	0	0	0	2	0	0	27.3	27.3	27.3	17.203	161	3.842e-16	6.2	6.2	18.6	0	0	0	14.9	0	0	111210000	48112000	0
>MSMEG2621 prolyl-tRNA synthetase (proS) [6.1.1.15]	1	9	9	9	1	3	2	0	0	0	5	1	3	1	3	2	0	0	0	5	1	3	1	3	2	0	0	0	5	1	3	18	18	18	64.1	588	8.1734e-44	2.4	6.1	4.6	0	0	0	10.7	2.7	6.3	432570000	262040000	0
>MSMEG2387 3-isopropylmalate dehydratase, large subunit (leuC) [4.2.1.33]	1	5	5	5	0	0	1	1	1	0	2	2	0	0	0	1	1	1	0	2	2	0	0	0	1	1	1	0	2	2	0	14.3	14.3	14.3	54.462	509	1.4876e-10	0	0	2.4	3.3	2.4	0	5.3	5.7	0	63782000	33946000	0
>MSMEG6127 anti-anti-sigma factor	1	2	2	2	0	2	1	0	0	0	0	0	0	0	2	1	0	0	0	0	0	0	0	2	1	0	0	0	0	0	0	14	14	14	16.092	157	1.4033e-07	0	14	7.6	0	0	0	0	0	0	139210000	0	0
>MSMEG0859 transcriptional regulator, TetR family protein	1	2	2	2	1	2	1	1	0	0	1	0	0	1	2	1	1	0	0	1	0	0	1	2	1	1	0	0	1	0	0	9.2	9.2	9.2	37.055	337	2.3159e-29	6.2	9.2	3	3	0	0	6.2	0	0	106090000	19854000	0
>MSMEG0834 tuberculin related peptide	1	2	2	2	1	0	1	1	1	2	0	0	0	1	0	1	1	1	2	0	0	0	1	0	1	1	1	2	0	0	0	16.5	16.5	16.5	16.85	158	4.4877e-06	5.7	0	5.7	5.7	5.7	16.5	0	0	0	57092000	0	0
>MSMEG6520 orotate phosphoribosyltransferase	1	3	3	3	1	1	2	0	0	0	2	0	0	1	1	2	0	0	0	2	0	0	1	1	2	0	0	0	2	0	0	18.8	18.8	18.8	20.835	192	7.8694e-15	7.3	7.3	11.5	0	0	0	13	0	0	141740000	93013000	0
>MSMEG6097 pantoate--beta-alanine ligase (panC) [6.3.2.1]	1	4	4	4	1	0	3	0	1	0	1	0	0	1	0	3	0	1	0	1	0	0	1	0	3	0	1	0	1	0	0	22	22	22	33.525	314	6.3935e-18	5.4	0	15.3	0	5.4	0	6.7	0	0	25639000	0	0
>MSMEG4278 glycine cleavage system T protein (gcvT) [2.1.2.10]	1	3	3	3	0	2	1	0	1	0	2	0	0	0	2	1	0	1	0	2	0	0	0	2	1	0	1	0	2	0	0	10.4	10.4	10.4	38.776	365	1.5094e-08	0	6.8	3.3	0	3.3	0	6.8	0	0	96476000	41924000	0
>MSMEG0969 glutamate-1-semialdehyde-2,1-aminomutase (hemL) [5.4.3.8]	1	8	8	8	1	3	3	1	1	0	2	1	5	1	3	3	1	1	0	2	1	5	1	3	3	1	1	0	2	1	5	25.3	25.3	25.3	46.771	451	2.9852e-41	3.1	9.3	10.9	3.1	2.2	0	7.1	4	12.6	80389000	24305000	0
>MSMEG4302 adenylate cyclase, putative	1	8	8	8	2	2	3	2	1	3	2	1	0	2	2	3	2	1	3	2	1	0	2	2	3	2	1	3	2	1	0	25.2	25.2	25.2	55.597	508	1.7753e-170	4.9	7.5	10.6	4.9	1.6	9.3	9.4	3.3	0	86486000	32532000	0
>MSMEG1513 conserved hypothetical protein	1	2	2	2	0	0	1	1	0	0	0	0	0	0	0	1	1	0	0	0	0	0	0	0	1	1	0	0	0	0	0	9.7	9.7	9.7	30.755	288	0.0011372	0	0	3.8	5.9	0	0	0	0	0	26941000	0	0
>MSMEG6761 glycerol-3-phosphate dehydrogenase 2 [1.1.99.5]	1	7	7	7	2	2	2	1	0	0	3	1	0	2	2	2	1	0	0	3	1	0	2	2	2	1	0	0	3	1	0	16	16	16	60.885	568	2.1489e-41	4	3.7	4	1.8	0	0	7.2	2.8	0	117980000	51756000	0
>MSMEG4328 3-oxoacyl-[acyl-carrier-protein] synthase 2 [2.3.1.41]	1	5	5	5	1	1	1	0	1	1	2	1	1	1	1	1	0	1	1	2	1	1	1	1	1	0	1	1	2	1	1	21.3	21.3	21.3	43.734	417	2.5361e-25	3.1	4.1	3.6	0	3.6	3.6	10.6	4.1	3.6	128340000	93381000	0
>MSMEG3122 FeS assembly protein SufB (sufB)	1	7	7	7	0	3	3	0	0	0	5	0	0	0	3	3	0	0	0	5	0	0	0	3	3	0	0	0	5	0	0	20.3	20.3	20.3	52.735	477	1.8252e-43	0	10.3	9.2	0	0	0	14.5	0	0	484550000	453880000	0
>MSMEG4553 GAF domain, putative	1	2	2	2	1	2	2	0	0	0	1	0	0	1	2	2	0	0	0	1	0	0	1	2	2	0	0	0	1	0	0	14.9	14.9	14.9	20.895	194	9.9536e-24	10.3	14.9	14.9	0	0	0	4.6	0	0	43866000	13530000	0
>MSMEG0409 Condensation domain protein	1	5	5	5	0	3	2	0	0	0	1	0	1	0	3	2	0	0	0	1	0	1	0	3	2	0	0	0	1	0	1	14.2	14.2	14.2	58.487	537	5.7153e-74	0	10.2	3.9	0	0	0	2.2	0	1.7	72430000	30765000	0
>MSMEG1353 ABC1 family protein	1	4	4	4	0	2	2	0	0	0	0	0	0	0	2	2	0	0	0	0	0	0	0	2	2	0	0	0	0	0	0	9.5	9.5	9.5	52.347	473	1.7156e-07	0	4.7	4.9	0	0	0	0	0	0	32612000	0	0
>MSMEG4709 enoyl-CoA hydratase	1	2	2	2	0	0	2	0	0	0	0	0	0	0	0	2	0	0	0	0	0	0	0	0	2	0	0	0	0	0	0	14.5	14.5	14.5	25.57	249	3.8077e-34	0	0	14.5	0	0	0	0	0	0	19619000	0	0
>MSMEG4671 ATP-dependent Clp protease, ATP-binding subunit ClpX (clpX)	1	7	7	7	1	1	2	1	0	1	0	0	7	1	1	2	1	0	1	0	0	7	1	1	2	1	0	1	0	0	7	16.9	16.9	16.9	46.675	426	1.329e-26	3.3	2.8	6.1	2.3	0	2.3	0	0	16.9	59016000	0	0
>MSMEG1874 DNA-binding response regulator MtrA (mtrA)	1	4	4	4	0	3	2	1	0	0	4	0	0	0	3	2	1	0	0	4	0	0	0	3	2	1	0	0	4	0	0	23.2	23.2	23.2	25.318	228	5.0096e-60	0	18	8.8	8.8	0	0	23.2	0	0	304970000	154970000	0
>MSMEG3257 xylulokinase (xylB) [2.7.1.17]	1	9	9	9	0	2	2	0	0	0	1	0	7	0	2	2	0	0	0	1	0	7	0	2	2	0	0	0	1	0	7	21.6	21.6	21.6	47.557	462	2.0627e-28	0	4.8	5.4	0	0	0	2.4	0	16.9	88099000	29746000	0
>MSMEG4632 saccharopine dehydrogenase [1.5.1.7]	1	7	7	7	0	2	3	0	1	0	1	0	4	0	2	3	0	1	0	1	0	4	0	2	3	0	1	0	1	0	4	21.4	21.4	21.4	43.633	416	2.8973e-35	0	6	9.4	0	3.4	0	3.1	0	12	49798000	5263200	0
>MSMEG6410 rieske 2Fe-2S family protein	1	4	4	4	1	1	1	0	0	0	2	0	1	1	1	1	0	0	0	2	0	1	1	1	1	0	0	0	2	0	1	9.5	9.5	9.5	58.638	518	7.8597e-29	3.3	1.9	3.3	0	0	0	4.6	0	2.9	71265000	31633000	0
>MSMEG6256 aspartate-semialdehyde dehydrogenase (asd) [1.2.1.11]	1	4	4	4	1	2	2	0	2	0	2	0	0	1	2	2	0	2	0	2	0	0	1	2	2	0	2	0	2	0	0	16.8	16.8	16.8	36.475	346	3.9816e-65	4.9	6.6	6.6	0	8.4	0	11.6	0	0	105890000	87938000	0
>MSMEG1662 taurine-pyruvate aminotransferase	1	9	9	9	1	1	1	0	1	1	1	1	9	1	1	1	0	1	1	1	1	9	1	1	1	0	1	1	1	1	9	18.7	18.7	18.7	50.067	461	7.2703e-31	2.2	2.2	2.4	0	2.2	2.4	2.4	2.2	18.7	91566000	33550000	0
>MSMEG6687 aldehyde dehydrogenase, thermostable [1.2.1.3]	1	2	2	2	0	1	1	0	0	0	0	0	1	0	1	1	0	0	0	0	0	1	0	1	1	0	0	0	0	0	1	3.7	3.7	3.7	50.53	487	0.0069648	0	2.1	2.1	0	0	0	0	0	1.6	52321000	0	0
>MSMEG6193 anion-transporting ATPase	1	4	4	4	0	2	2	0	1	0	2	0	0	0	2	2	0	1	0	2	0	0	0	2	2	0	1	0	2	0	0	15.7	15.7	15.7	36.835	344	1.1162e-11	0	7.6	8.1	0	4.4	0	7.6	0	0	64546000	37368000	0
>MSMEG0388 Macrocin-O-methyltransferase (tylF) [2.1.1.101]	1	4	4	4	0	2	1	1	0	0	2	0	0	0	2	1	1	0	0	2	0	0	0	2	1	1	0	0	2	0	0	23.3	23.3	23.3	26.99	240	1.1197e-35	0	14.6	4.2	6.7	0	0	8.8	0	0	87006000	64882000	0
>MSMEG4325 malonyl CoA-acyl carrier protein transacylase [2.3.1.39]	1	4	4	4	1	0	2	1	0	0	1	0	0	1	0	2	1	0	0	1	0	0	1	0	2	1	0	0	1	0	0	16.1	16.1	16.1	31.098	305	4.3144e-25	2.6	0	11.1	2.3	0	0	3.6	0	0	55583000	32473000	0
>MSMEG5734 alpha-methylacyl-CoA racemase [5.1.99.4]	1	2	2	2	0	0	2	0	0	0	1	0	0	0	0	2	0	0	0	1	0	0	0	0	2	0	0	0	1	0	0	8.1	8.1	8.1	38.585	360	9.7722e-23	0	0	8.1	0	0	0	6.1	0	0	35506000	19402000	0
>MSMEG4240 polyprenyl synthetase	1	4	4	4	0	1	1	1	0	0	1	1	0	0	1	1	1	0	0	1	1	0	0	1	1	1	0	0	1	1	0	16.2	16.2	16.2	34.985	327	6.3299e-28	0	2.8	3.7	4.9	0	0	4.9	4.9	0	18961000	0	0
>MSMEG3106 quinone oxidoreductase [1.6.5.5]	1	6	6	6	0	5	2	2	1	0	2	0	0	0	5	2	2	1	0	2	0	0	0	5	2	2	1	0	2	0	0	24.8	24.8	24.8	34.022	330	1.1877e-86	0	20.6	9.7	8.5	3	0	7.3	0	0	216080000	139790000	0
>MSMEG6783 integral membrane protein	1	3	3	3	0	1	1	0	0	0	2	1	0	0	1	1	0	0	0	2	1	0	0	1	1	0	0	0	2	1	0	13	13	13	35.55	330	7.4287e-10	0	4.5	4.5	0	0	0	8.5	4.5	0	97566000	65459000	0
>MSMEG0970 phosphoglycerate mutase family protein	1	2	2	2	0	2	1	0	0	0	1	0	0	0	2	1	0	0	0	1	0	0	0	2	1	0	0	0	1	0	0	11.8	11.8	11.8	24.169	220	2.6666e-24	0	11.8	8.6	0	0	0	8.6	0	0	96443000	50000000	0
>MSMEG2976 histidyl-tRNA synthetase (hisS) [6.1.1.21]	1	7	7	7	0	3	2	2	0	0	2	0	0	0	3	2	2	0	0	2	0	0	0	3	2	2	0	0	2	0	0	27.5	27.5	27.5	45.663	426	4.5883e-36	0	12.7	4.7	5.2	0	0	9.6	0	0	87128000	18272000	0
>MSMEG5852 phosphoribosylamine--glycine ligase (purD) [6.3.4.13]	1	5	5	5	1	1	1	1	1	0	1	0	4	1	1	1	1	1	0	1	0	4	1	1	1	1	1	0	1	0	4	17.1	17.1	17.1	43.104	422	2.5574e-29	4.5	4.5	4.7	4.5	4.5	0	4.5	0	12.3	62950000	20544000	0
>MSMEG3777 phenylalanyl-tRNA synthetase, beta subunit (pheT) [6.1.1.20]	1	9	9	9	1	3	1	0	0	0	9	0	0	1	3	1	0	0	0	9	0	0	1	3	1	0	0	0	9	0	0	17.7	17.7	17.7	88.65	832	1.5071e-77	1.7	7.2	1.6	0	0	0	17.7	0	0	703490000	424620000	0
>MSMEG5250 CalR9 protein	1	5	5	5	0	1	1	1	0	0	1	0	5	0	1	1	1	0	0	1	0	5	0	1	1	1	0	0	1	0	5	13.8	13.8	13.8	46.922	421	2.6256e-26	0	3.6	3.6	3.3	0	0	3.6	0	13.8	63001000	25601000	0
>MSMEG3636 ferric iron-binding periplasmic protein of ABC transporter	1	3	3	3	0	1	2	0	0	0	2	0	0	0	1	2	0	0	0	2	0	0	0	1	2	0	0	0	2	0	0	12.3	12.3	12.3	36.431	349	4.6417e-27	0	5.2	7.2	0	0	0	9.2	0	0	40698000	19330000	0
>MSMEG4976 isochorismatase hydrolase	1	5	5	5	1	1	1	1	0	0	2	0	0	1	1	1	1	0	0	2	0	0	1	1	1	1	0	0	2	0	0	32.8	32.8	32.8	20.699	198	4.9286e-29	6.6	7.1	7.1	5.6	0	0	13.6	0	0	51230000	14686000	0
>MSMEG0640 oligopeptide transport ATP-binding protein OppD	1	7	6	6	2	3	2	1	1	2	2	0	0	1	3	2	0	0	1	2	0	0	1	3	2	0	0	1	2	0	0	24.1	22.3	22.3	36.058	328	4.192e-24	5.2	10.4	7.3	1.8	1.8	4.9	8.8	0	0	100860000	64400000	0
>MSMEG6565 conserved hypothetical protein	1	3	3	3	1	2	2	1	0	0	2	0	0	1	2	2	1	0	0	2	0	0	1	2	2	1	0	0	2	0	0	17.4	17.4	17.4	26.314	247	1.8189e-60	4.9	12.6	12.6	9.3	0	0	8.1	0	0	27403000	0	0
>MSMEG4254 AMP-binding enzyme	1	6	6	6	3	5	2	0	0	0	1	0	0	3	5	2	0	0	0	1	0	0	3	5	2	0	0	0	1	0	0	14.7	14.7	14.7	64.486	599	1.2721e-70	7.3	13	5.2	0	0	0	3	0	0	104230000	25126000	0
>MSMEG3222 prolipoprotein diacylglyceryl transferase [2.4.99.-]	1	4	4	4	0	3	1	0	1	0	1	1	0	0	3	1	0	1	0	1	1	0	0	3	1	0	1	0	1	1	0	11.6	11.6	11.6	64.639	612	1.5446e-46	0	9.8	2.9	0	2.9	0	1.8	2.9	0	54302000	7655000	0
>MSMEG3072 riboflavin biosynthesis protein ribAB [3.5.4.25]	1	8	8	8	0	1	3	0	1	1	2	0	5	0	1	3	0	1	1	2	0	5	0	1	3	0	1	1	2	0	5	23.9	23.9	23.9	47.881	439	1.4435e-49	0	3.6	10.7	0	3.6	3.6	9.3	0	11.8	112830000	40245000	0
>MSMEG3101 glucose-6-phosphate 1-dehydrogenase (zwf) [1.1.1.49]	1	8	8	7	0	1	1	0	0	0	5	1	0	0	1	1	0	0	0	5	1	0	0	0	1	0	0	0	5	1	0	19	19	17.6	57.94	516	1.9334e-25	0	1.4	2.1	0	0	0	12.2	3.3	0	291390000	264110000	0
>MSMEG1735 dihydrolipoamide dehydrogenase	1	6	6	6	0	0	1	0	0	0	1	0	5	0	0	1	0	0	0	1	0	5	0	0	1	0	0	0	1	0	5	15.5	15.5	15.5	49.067	471	5.933e-28	0	0	1.9	0	0	0	4.2	0	11.3	25462000	4722600	0
>MSMEG6286 aspartate transaminase	1	3	3	3	0	0	1	1	1	0	1	0	2	0	0	1	1	1	0	1	0	2	0	0	1	1	1	0	1	0	2	7.7	7.7	7.7	46.41	428	6.9143e-14	0	0	2.8	2.8	2.8	0	2.8	0	4.9	36972000	21860000	0
>MSMEG1890 3-phosphoshikimate 1-carboxyvinyltransferase (aroA) [2.5.1.19]	1	2	2	2	0	0	1	0	0	0	0	0	1	0	0	1	0	0	0	0	0	1	0	0	1	0	0	0	0	0	1	5.6	5.6	5.6	46.519	449	2.9013e-07	0	0	3.1	0	0	0	0	0	2.4	12681000	0	0
>MSMEG1651 homoserine O-acetyltransferase (metX) [2.3.1.31]	1	4	4	4	0	1	2	2	0	0	3	0	0	0	1	2	2	0	0	3	0	0	0	1	2	2	0	0	3	0	0	16.1	16.1	16.1	39.953	380	3.0196e-37	0	4.7	8.7	8.7	0	0	11.6	0	0	46126000	35761000	0
>MSMEG6104 GTP cyclohydrolase I (folE) [3.5.4.16]	1	2	2	2	0	1	1	0	0	0	2	0	0	0	1	1	0	0	0	2	0	0	0	1	1	0	0	0	2	0	0	11.3	11.3	11.3	22.495	203	7.6073e-06	0	5.9	5.9	0	0	0	11.3	0	0	55248000	36004000	0
>MSMEG5680 glyoxalase family protein	1	3	3	3	1	2	1	1	0	0	3	1	0	1	2	1	1	0	0	3	1	0	1	2	1	1	0	0	3	1	0	23.2	23.2	23.2	16.264	151	1.9514e-08	7.9	17.2	7.9	7.9	0	0	23.2	9.3	0	105020000	71505000	0
>MSMEG6240 conserved hypothetical protein	1	3	3	3	0	2	2	1	1	0	0	1	0	0	2	2	1	1	0	0	1	0	0	2	2	1	1	0	0	1	0	7.1	7.1	7.1	50.889	465	8.3525e-90	0	3.9	5.4	1.7	3.2	0	0	3.2	0	29176000	0	0
>MSMEG1836 mannose-6-phosphate isomerase, class I (manA) [5.3.1.8]	1	2	2	2	0	1	1	0	0	0	1	0	0	0	1	1	0	0	0	1	0	0	0	1	1	0	0	0	1	0	0	8.1	8.1	8.1	44.224	408	6.3683e-24	0	6.1	2	0	0	0	6.1	0	0	40945000	19672000	0
>MSMEG0916 transcriptional regulator, TetR family	1	2	2	2	2	0	1	0	0	0	1	0	0	2	0	1	0	0	0	1	0	0	2	0	1	0	0	0	1	0	0	10.7	10.7	10.7	26.167	234	4.1611e-12	10.7	0	6	0	0	0	6	0	0	20488000	10563000	0
>MSMEG0234 metallopeptidase	1	6	6	6	2	3	2	0	1	0	1	1	0	2	3	2	0	1	0	1	1	0	2	3	2	0	1	0	1	1	0	12	12	12	74.129	666	3.7012e-272	4.5	6.6	4.5	0	2.9	0	2	1.8	0	124150000	42724000	0
>MSMEG5221 GCN5-related N-acetyltransferase	1	2	2	2	0	0	1	0	0	0	1	0	0	0	0	1	0	0	0	1	0	0	0	0	1	0	0	0	1	0	0	12.5	12.5	12.5	20.108	184	4.1977e-08	0	0	5.4	0	0	0	7.1	0	0	49018000	39154000	0
>MSMEG5871 HIT family protein	1	4	4	4	1	1	1	2	1	0	0	0	0	1	1	1	2	1	0	0	0	0	1	1	1	2	1	0	0	0	0	35.9	35.9	35.9	15.619	142	5.9601e-25	8.5	7	11.3	20.4	9.2	0	0	0	0	32846000	0	0
>MSMEG6309 ABC transporter, ATP-binding protein	1	3	3	3	0	0	2	2	0	0	1	0	0	0	0	2	2	0	0	1	0	0	0	0	2	2	0	0	1	0	0	19.5	19.5	19.5	28.102	257	1.2975e-31	0	0	14	14	0	0	5.4	0	0	10877000	0	0
>MSMEG4896 non-ribosomal peptide synthetase	1	4	3	3	0	2	2	1	0	0	0	0	0	0	1	2	1	0	0	0	0	0	0	1	2	1	0	0	0	0	0	8.4	6.9	6.9	68.077	640	3.3225e-13	0	4.5	4.4	2.5	0	0	0	0	0	9536600	0	0
>MSMEG0939 Ppx/GppA phosphatase family	1	3	3	3	0	1	2	0	0	0	2	0	0	0	1	2	0	0	0	2	0	0	0	1	2	0	0	0	2	0	0	9.6	9.6	9.6	33.836	323	8.9964e-08	0	3.7	7.4	0	0	0	5.9	0	0	58699000	31138000	0
>MSMEG5841 phosphoribosylaminoimidazole-succinocarboxamide synthase (purC) [6.3.2.6]	1	5	5	5	1	2	2	0	0	0	3	0	0	1	2	2	0	0	0	3	0	0	1	2	2	0	0	0	3	0	0	27.4	27.4	27.4	33.101	299	5.1467e-18	5	9.7	9.7	0	0	0	17.7	0	0	36661000	20949000	0
>MSMEG3169 isoleucyl-tRNA synthetase (ileS) [6.1.1.5]	1	6	6	6	0	1	1	0	0	0	4	0	0	0	1	1	0	0	0	4	0	0	0	1	1	0	0	0	4	0	0	7	7	7	117.32	1040	4.4195e-22	0	1	1.2	0	0	0	4.8	0	0	65603000	49749000	0
>MSMEG5191 siderophore binding protein	1	3	3	3	0	2	2	1	1	0	1	1	0	0	2	2	1	1	0	1	1	0	0	2	2	1	1	0	1	1	0	12.1	12.1	12.1	17.903	173	2.332e-52	0	6.9	6.9	5.2	6.4	0	6.4	6.4	0	25582000	8880400	0
>MSMEG5939 acetaldehyde dehydrogenase	1	4	4	4	2	2	2	1	1	0	2	0	0	2	2	2	1	1	0	2	0	0	2	2	2	1	1	0	2	0	0	18.6	18.6	18.6	32.323	307	1.9007e-74	11.4	9.4	9.1	2.6	4.6	0	11.1	0	0	101230000	62820000	0
>MSMEG6404 UDP-galactopyranose mutase (glf) [5.4.99.9]	1	11	11	11	0	2	1	1	0	0	1	0	10	0	2	1	1	0	0	1	0	10	0	2	1	1	0	0	1	0	10	27.7	27.7	27.7	47.057	412	2.617e-74	0	8.3	1.9	2.4	0	0	4.4	0	25.2	54156000	10246000	0
>MSMEG6008 acetyl-CoA acetyltransferase	1	2	2	2	0	1	1	0	0	0	0	0	0	0	1	1	0	0	0	0	0	0	0	1	1	0	0	0	0	0	0	7.9	7.9	7.9	40.665	382	7.7541e-23	0	5.2	2.6	0	0	0	0	0	0	15397000	0	0
>MSMEG0238 O-acetylhomoserine/O-acetylserine sulfhydrylase	1	3	3	3	0	0	1	0	0	0	2	0	0	0	0	1	0	0	0	2	0	0	0	0	1	0	0	0	2	0	0	24.4	24.4	24.4	17.43	156	1.1225e-05	0	0	8.3	0	0	0	16	0	0	52207000	44888000	0
>MSMEG1552 ethanolamine permease (eat)	1	2	2	2	0	2	1	1	0	0	0	0	0	0	2	1	1	0	0	0	0	0	0	2	1	1	0	0	0	0	0	5.7	5.7	5.7	48.954	470	1.443e-21	0	5.7	4.5	4.5	0	0	0	0	0	15869000	0	0
>MSMEG0688 aspartate aminotransferase	1	3	3	3	0	2	2	0	0	0	0	1	0	0	2	2	0	0	0	0	1	0	0	2	2	0	0	0	0	1	0	12.6	12.6	12.6	47.867	430	4.8851e-22	0	8.1	8.4	0	0	0	0	4.4	0	15962000	0	0
>MSMEG5156 base excision DNA repair protein, HhH-GPD family	1	2	2	2	0	0	2	0	0	0	0	0	0	0	0	2	0	0	0	0	0	0	0	0	2	0	0	0	0	0	0	8.8	8.8	8.8	20.891	193	0.0014703	0	0	8.8	0	0	0	0	0	0	7089200	0	0
>MSMEG0224 O-methyltransferase MdmC [2.1.1.-]	1	2	2	2	0	0	1	1	0	0	1	0	0	0	0	1	1	0	0	1	0	0	0	0	1	1	0	0	1	0	0	11	11	11	23.136	218	6.2518e-06	0	0	5.5	5.5	0	0	5.5	0	0	41016000	31730000	0
>MSMEG1829 F420-0:gamma-glutamyl ligase [6.3.2.-]	1	5	5	5	1	2	1	0	0	0	1	0	4	1	2	1	0	0	0	1	0	4	1	2	1	0	0	0	1	0	4	12.1	12.1	12.1	48.566	454	7.7163e-11	2.4	4.8	2.4	0	0	0	2.9	0	9.3	37731000	2640300	0
>MSMEG0203 IS1096, tnpR protein ;>MSMEG0398 IS1096, tnpR protein ;>MSMEG0801 IS1096, tnpR protein ;>MSMEG1002 IS1096, tnpR protein ;>MSMEG10	24	2	2	2	1	0	1	0	0	0	1	0	0	1	0	1	0	0	0	1	0	0	1	0	1	0	0	0	1	0	0	8.2	8.2	8.2	24.486	219	0.0063592	5.5	0	5.5	0	0	0	2.7	0	0	13601000	5831100	0
>MSMEG6514 trehalose synthase-fused probable maltokinase	1	3	3	3	0	2	1	0	0	0	0	0	0	0	2	1	0	0	0	0	0	0	0	2	1	0	0	0	0	0	0	6.8	6.8	6.8	48.8	441	7.0453e-08	0	5	1.8	0	0	0	0	0	0	19494000	0	0
>MSMEG0226 MmpS5 protein ;>MSMEG3495 MmpS5 protein	2	2	2	2	1	0	1	0	1	0	0	0	0	1	0	1	0	1	0	0	0	0	1	0	1	0	1	0	0	0	0	12.4	12.4	12.4	18.477	170	6.4205e-07	5.9	0	6.5	0	6.5	0	0	0	0	6569700	0	0
>MSMEG5037 oxidoreductase, FAD-binding	1	7	7	6	1	1	1	0	0	0	0	0	7	1	1	1	0	0	0	0	0	7	1	1	1	0	0	0	0	0	6	17.1	17.1	15.2	47.316	455	5.5996e-27	2.9	3.1	2.9	0	0	0	0	0	17.1	38249000	0	0
>MSMEG3219 indole-3-glycerol phosphate synthase (trpC) [4.1.1.48]	1	2	2	2	0	1	1	1	1	0	1	0	0	0	1	1	1	1	0	1	0	0	0	1	1	1	1	0	1	0	0	10.5	10.5	10.5	30.978	296	1.0089e-72	0	7.4	3	7.4	7.4	0	7.4	0	0	14501000	6646100	0
>MSMEG1011 short chain dehydrogenase ;>MSMEG2291 short chain dehydrogenase	2	7	7	7	1	1	1	3	1	0	5	2	0	1	1	1	3	1	0	5	2	0	1	1	1	3	1	0	5	2	0	27.2	27.2	27.2	31.01	287	4.6383e-45	3.8	3.5	2.8	10.1	3.5	0	21.6	6.6	0	314800000	273140000	0
>MSMEG6288 conserved hypothetical protein	1	2	2	2	0	0	2	0	0	0	0	0	0	0	0	2	0	0	0	0	0	0	0	0	2	0	0	0	0	0	0	18.1	18.1	18.1	31.235	293	2.2811e-80	0	0	18.1	0	0	0	0	0	0	6431100	0	0
>MSMEG3140 ABC transporter ATP-binding protein, possibly in EF-3 subfamily	1	5	5	5	1	2	2	1	0	0	3	1	0	1	2	2	1	0	0	3	1	0	1	2	2	1	0	0	3	1	0	12.9	12.9	12.9	58.47	542	1.1845e-23	2.8	4.4	5.9	2.8	0	0	7.6	2.8	0	34862000	24329000	0
>MSMEG5114 acyl-CoA synthase	1	7	7	7	1	2	1	1	0	0	1	0	3	1	2	1	1	0	0	1	0	3	1	2	1	1	0	0	1	0	3	20.1	20.1	20.1	49.772	468	1.5301e-38	3.2	6.4	3.2	3.2	0	0	3	0	7.5	43888000	3701200	0
>MSMEG2739 conserved hypothetical protein	1	9	9	9	0	6	1	1	1	0	4	0	0	0	6	1	1	1	0	4	0	0	0	6	1	1	1	0	4	0	0	20.3	20.3	20.3	86.19	811	1.169e-160	0	13.9	3.1	1.7	1.8	0	10.6	0	0	99096000	41587000	0
>MSMEG1676 adenosine deaminase (add) [3.5.4.4]	1	2	2	2	0	1	1	0	0	0	2	0	0	0	1	1	0	0	0	2	0	0	0	1	1	0	0	0	2	0	0	7.6	7.6	7.6	43.334	397	3.5764e-22	0	4.3	4.3	0	0	0	7.6	0	0	33992000	18309000	0
>MSMEG3047 carbamoyl-phosphate synthase, large subunit (carB) [6.3.5.5]	1	11	11	11	0	6	4	1	0	0	4	1	0	0	6	4	1	0	0	4	1	0	0	6	4	1	0	0	4	1	0	13.8	13.8	13.8	119.53	1115	3.7521e-52	0	7.1	4.3	1.3	0	0	5.4	1.3	0	135290000	93851000	0
>MSMEG5776 phosphate transport system regulatory protein PhoU (phoU)	1	3	3	3	0	2	1	1	0	0	0	0	0	0	2	1	1	0	0	0	0	0	0	2	1	1	0	0	0	0	0	18.9	18.9	18.9	24.649	222	1.8599e-35	0	14.4	4.5	9.9	0	0	0	0	0	43701000	0	0
>MSMEG4235 S-adenosyl-methyltransferase MraW (mraW) [2.1.1.-]	1	2	2	2	0	1	1	0	0	0	0	0	0	0	1	1	0	0	0	0	0	0	0	1	1	0	0	0	0	0	0	7.8	7.8	7.8	41.764	387	1.6875e-05	0	5.4	2.3	0	0	0	0	0	0	15322000	0	0
>MSMEG0599 acyl-CoA synthase	1	2	2	2	0	0	2	0	0	0	0	0	0	0	0	2	0	0	0	0	0	0	0	0	2	0	0	0	0	0	0	7	7	7	56.802	527	4.2085e-63	0	0	7	0	0	0	0	0	0	5302300	0	0
>MSMEG2669 hydrolase	1	2	2	2	0	1	1	0	0	0	1	0	0	0	1	1	0	0	0	1	0	0	0	1	1	0	0	0	1	0	0	10	10	10	26.668	249	4.3417e-21	0	3.6	3.6	0	0	0	6.4	0	0	21306000	11939000	0
>MSMEG1828 Nucleotidyl transferase	1	4	4	4	1	0	1	0	1	0	1	1	0	1	0	1	0	1	0	1	1	0	1	0	1	0	1	0	1	1	0	12.8	12.8	12.8	40.372	383	4.3228e-08	3.4	0	2.9	0	3.4	0	4.4	2.1	0	8607400	3536500	0
>MSMEG5121 aminotransferase, classes I and II	1	2	2	2	0	0	1	1	0	0	1	0	0	0	0	1	1	0	0	1	0	0	0	0	1	1	0	0	1	0	0	8.4	8.4	8.4	39.371	367	3.0117e-34	0	0	6	2.5	0	0	6	0	0	23550000	16341000	0
>MSMEG1684 conserved hypothetical protein	1	4	4	4	0	2	1	2	0	0	1	0	0	0	2	1	2	0	0	1	0	0	0	2	1	2	0	0	1	0	0	10.9	10.9	10.9	51.261	468	9.9081e-21	0	6	3.2	3.4	0	0	1.7	0	0	44222000	2557400	0
>MSMEG3217 anthranilate synthase component I (trpE) [4.1.3.27]	1	6	6	6	0	1	1	0	1	0	4	0	0	0	1	1	0	1	0	4	0	0	0	1	1	0	1	0	4	0	0	16	16	16	56.311	524	1.8249e-39	0	1.7	2.3	0	2.5	0	12	0	0	51488000	41034000	0
>MSMEG1553 ethanolamine ammonia-lyase, large subunit (eutB) [4.3.1.7]	1	2	2	2	0	1	1	0	0	0	0	0	1	0	1	1	0	0	0	0	0	1	0	1	1	0	0	0	0	0	1	4.9	4.9	4.9	49.921	471	1.4658e-06	0	2.3	2.5	0	0	0	0	0	2.5	9036400	0	0
>MSMEG2788 ATP/GTP-binding integral membrane protein	1	3	3	3	1	2	1	0	0	0	1	0	0	1	2	1	0	0	0	1	0	0	1	2	1	0	0	0	1	0	0	12.8	12.8	12.8	37.149	345	6.198e-61	2.3	10.4	5.5	0	0	0	4.9	0	0	38727000	13641000	0
>MSMEG2388 3-isopropylmalate dehydratase, small subunit (leuD) [4.2.1.33]	1	3	3	3	1	1	1	1	0	0	1	0	0	1	1	1	1	0	0	1	0	0	1	1	1	1	0	0	1	0	0	18.3	18.3	18.3	21.876	197	3.8027e-07	8.1	8.1	7.1	7.1	0	0	3	0	0	13739000	0	0
>MSMEG6454 conserved hypothetical protein	1	2	2	2	0	2	1	0	0	0	0	0	0	0	2	1	0	0	0	0	0	0	0	2	1	0	0	0	0	0	0	9.4	9.4	9.4	34.016	309	1.1944e-10	0	9.4	4.2	0	0	0	0	0	0	11966000	0	0
>MSMEG2776 1-deoxy-D-xylulose-5-phosphate synthase (dxs) [2.2.1.7]	1	5	5	5	0	1	2	0	0	0	2	0	0	0	1	2	0	0	0	2	0	0	0	1	2	0	0	0	2	0	0	9.9	9.9	9.9	68.034	638	9.8359e-28	0	2.2	4.1	0	0	0	3.6	0	0	40072000	33733000	0
>MSMEG3804 conserved hypothetical protein	1	2	2	2	0	2	1	0	0	0	2	0	0	0	2	1	0	0	0	2	0	0	0	2	1	0	0	0	2	0	0	22	22	22	13.591	123	2.3757e-91	0	22	7.3	0	0	0	22	0	0	16925000	9856600	0
>MSMEG4530 sulfate ABC transporter, ATP-binding protein (cysA) [3.6.3.25]	1	2	2	2	0	1	1	0	0	0	0	0	0	0	1	1	0	0	0	0	0	0	0	1	1	0	0	0	0	0	0	6.6	6.6	6.6	38.754	361	2.9732e-11	0	2.5	4.2	0	0	0	0	0	0	4488000	0	0
>MSMEG4401 phosphonoacetaldehyde hydrolase	1	4	4	4	0	2	1	1	0	0	2	0	0	0	2	1	1	0	0	2	0	0	0	2	1	1	0	0	2	0	0	29	29	29	25.117	241	2.1474e-37	0	16.2	8.3	5	0	0	16.2	0	0	79623000	70136000	0
>MSMEG3873 cobalamin biosynthesis protein cobIJ [2.1.1.130 2.1.1.131]	1	3	3	3	0	1	1	0	0	0	3	0	0	0	1	1	0	0	0	3	0	0	0	1	1	0	0	0	3	0	0	6.6	6.6	6.6	54.004	503	7.8802e-13	0	2.4	2.4	0	0	0	6.6	0	0	60133000	48733000	0
>MSMEG0158 formyl-coenzyme A transferase [2.8.3.16]	1	4	4	4	0	2	2	0	1	0	1	0	0	0	2	2	0	1	0	1	0	0	0	2	2	0	1	0	1	0	0	14	14	14	48.704	444	2.098e-27	0	7.9	5.9	0	3.6	0	2.5	0	0	20312000	10310000	0
>MSMEG3030 chorismate synthase (aroC) [4.2.3.5]	1	11	11	11	0	3	1	0	0	0	2	1	10	0	3	1	0	0	0	2	1	10	0	3	1	0	0	0	2	1	10	34.3	34.3	34.3	42.24	402	2.9635e-59	0	10.2	4.7	0	0	0	8.7	3.2	29.9	89033000	16079000	0
>MSMEG0108 acyl-CoA dehydrogenase [1.3.99.-]	1	3	3	3	0	2	2	0	0	0	0	0	0	0	2	2	0	0	0	0	0	0	0	2	2	0	0	0	0	0	0	11.6	11.6	11.6	40.48	379	1.3391e-25	0	7.9	7.1	0	0	0	0	0	0	12662000	0	0
>MSMEG2540 uridylate kinase (pyrH) [2.7.4.-]	1	3	3	3	0	1	1	0	0	0	3	0	0	0	1	1	0	0	0	3	0	0	0	1	1	0	0	0	3	0	0	17.3	17.3	17.3	26.363	248	9.8807e-47	0	7.3	7.3	0	0	0	17.3	0	0	114170000	103200000	0
>MSMEG3033 3-dehydroquinate synthase (aroB) [4.2.3.4]	1	2	2	2	0	1	1	0	0	0	1	0	0	0	1	1	0	0	0	1	0	0	0	1	1	0	0	0	1	0	0	8.8	8.8	8.8	39.742	377	2.7756e-14	0	5	5	0	0	0	3.7	0	0	4115300	0	0
>MSMEG5129 N-Acetyl-1-D-myo-Inosityl-2-Amino-2-Deoxy-alpha- D-Glucopyranoside Deacetylase MshB	1	2	2	2	0	1	2	0	0	0	0	1	0	0	1	2	0	0	0	0	1	0	0	1	2	0	0	0	0	1	0	10	10	10	30.819	290	9.426e-15	0	5.5	10	0	0	0	0	5.5	0	4068500	0	0
>MSMEG5520 conserved hypothetical protein	1	3	3	3	0	1	1	1	0	0	1	0	0	0	1	1	1	0	0	1	0	0	0	1	1	1	0	0	1	0	0	13.9	13.9	13.9	33.926	309	4.9372e-20	0	3.2	5.2	3.2	0	0	5.5	0	0	13466000	3386400	0
>MSMEG3042 PyrR bifunctional protein [2.4.2.9]	1	3	3	3	1	0	2	0	0	0	0	0	0	1	0	2	0	0	0	0	0	0	1	0	2	0	0	0	0	0	0	14.1	14.1	14.1	20.069	185	1.2499e-07	4.9	0	9.2	0	0	0	0	0	0	3876900	0	0
>MSMEG6602 oxidoreductase	1	2	2	2	0	2	1	0	0	0	0	0	0	0	2	1	0	0	0	0	0	0	0	2	1	0	0	0	0	0	0	8.7	8.7	8.7	37.331	345	2.9205e-39	0	8.7	5.5	0	0	0	0	0	0	14631000	0	0
>MSMEG1621 pyrimidine-specific ribonucleoside hydrolase RihA [3.2.-.-]	1	2	2	2	0	2	1	0	0	0	0	0	0	0	2	1	0	0	0	0	0	0	0	2	1	0	0	0	0	0	0	8.6	8.6	8.6	37.201	350	1.5897e-12	0	8.6	4.3	0	0	0	0	0	0	9096700	0	0
>MSMEG4309 Low molecular weight protein-tyrosine-phosphatase [3.1.3.48]	1	2	2	2	0	0	1	0	0	0	1	0	0	0	0	1	0	0	0	1	0	0	0	0	1	0	0	0	1	0	0	19.2	19.2	19.2	19.203	177	2.6079e-07	0	0	9	0	0	0	10.2	0	0	6419200	2669200	0
>MSMEG3238 3-mercaptopyruvate sulfurtransferase	1	2	2	2	0	1	2	0	0	0	0	0	0	0	1	2	0	0	0	0	0	0	0	1	2	0	0	0	0	0	0	10.5	10.5	10.5	29.63	286	6.9468e-06	0	3.1	10.5	0	0	0	0	0	0	10828000	0	0
>MSMEG0948 conserved hypothetical protein	1	2	2	2	1	1	1	1	0	0	1	0	0	1	1	1	1	0	0	1	0	0	1	1	1	1	0	0	1	0	0	12.4	12.4	12.4	19.568	177	1.3245e-09	5.1	7.3	7.3	5.1	0	0	7.3	0	0	46637000	17331000	0
>MSMEG5055 NAD-dependent malic enzyme [1.1.1.38]	1	3	3	3	0	1	1	0	0	0	1	0	0	0	1	1	0	0	0	1	0	0	0	1	1	0	0	0	1	0	0	6.3	6.3	6.3	40.801	395	9.0681e-12	0	2.3	2.5	0	0	0	3.8	0	0	47457000	37378000	0
>MSMEG3881 proline dipeptidase	1	3	3	3	0	0	1	0	0	0	0	0	3	0	0	1	0	0	0	0	0	3	0	0	1	0	0	0	0	0	3	10.7	10.7	10.7	39.656	375	3.2741e-24	0	0	4.8	0	0	0	0	0	10.7	11510000	0	0
>MSMEG2761 putative secreted alanine rich protein	1	3	3	3	0	1	2	1	0	0	0	0	0	0	1	2	1	0	0	0	0	0	0	1	2	1	0	0	0	0	0	23.1	23.1	23.1	22.852	216	3.5436e-36	0	8.8	17.6	5.6	0	0	0	0	0	3222200	0	0
>MSMEG0030 serine/threonine protein kinase PknA (pknA) [2.7.1.-]	1	5	5	5	1	1	2	1	1	1	1	1	3	1	1	2	1	1	1	1	1	3	1	1	2	1	1	1	1	1	3	15.5	15.5	15.5	44.616	419	6.755e-29	1.9	3.8	7.4	3.6	3.8	3.1	3.8	3.8	8.1	19545000	5022500	0
>MSMEG1635 nitroreductase family protein	1	4	4	4	0	1	1	2	1	1	1	1	0	0	1	1	2	1	1	1	1	0	0	1	1	2	1	1	1	1	0	19.2	19.2	19.2	23.77	213	3.9632e-11	0	3.8	6.6	9.9	6.6	5.6	3.8	6.6	0	43734000	25614000	0
>MSMEG1932 MmpS3 protein	1	2	2	2	0	1	1	0	0	0	0	0	1	0	1	1	0	0	0	0	0	1	0	1	1	0	0	0	0	0	1	9.1	9.1	9.1	28.398	274	0.0026997	0	5.1	5.1	0	0	0	0	0	4	8114300	0	0
>MSMEG4911 putative nicotinate phosphoribosyltransferase (pncB) [2.4.2.11]	1	7	7	7	0	1	1	0	0	0	1	0	6	0	1	1	0	0	0	1	0	6	0	1	1	0	0	0	1	0	6	18.2	18.2	18.2	45.804	434	1.0633e-22	0	2.5	2.5	0	0	0	2.5	0	15.7	28322000	7278900	0
>MSMEG3309 conserved hypothetical protein	1	3	3	3	0	2	1	0	1	0	1	0	2	0	2	1	0	1	0	1	0	2	0	2	1	0	1	0	1	0	2	10.6	10.6	10.6	45.719	433	4.7905e-29	0	6.5	2.5	0	2.5	0	4.2	0	6.7	20053000	5480200	0
>MSMEG0109 NAD(P) transhydrogenase, beta subunit (pntB) [1.6.1.1] ;>MSMEG4108 NAD(P) transhydrogenase, beta subunit (pntB) [1.6.1.1]	2	2	2	2	1	1	1	2	0	1	0	0	0	1	1	1	2	0	1	0	0	0	1	1	1	2	0	1	0	0	0	5.2	5.2	5.2	50.342	480	3.0275e-64	3.3	3.3	3.3	5.2	0	3.3	0	0	0	6723900	0	0
>MSMEG6283 FAD binding domain protein	1	5	5	5	0	2	2	0	0	0	1	0	2	0	2	2	0	0	0	1	0	2	0	2	2	0	0	0	1	0	2	16.5	16.5	16.5	52.336	466	5.9083e-34	0	6	7.3	0	0	0	3.6	0	5.6	53457000	20267000	0
>MSMEG6367 glycosyl transferase, group 2 family protein [2.4.1.-]	1	6	6	6	0	1	2	2	1	1	4	1	0	0	1	2	2	1	1	4	1	0	0	1	2	2	1	1	4	1	0	20.2	20.2	20.2	34.04	302	3.8705e-15	0	4	6.6	7.3	2	2	12.9	2	0	61731000	51111000	0
>MSMEG4715 acyl-CoA dehydrogenase [1.3.99.-]	1	6	6	6	0	1	2	0	0	0	4	1	0	0	1	2	0	0	0	4	1	0	0	1	2	0	0	0	4	1	0	25.6	25.6	25.6	41.302	387	2.8661e-35	0	5.2	10.3	0	0	0	15.8	3.1	0	84569000	78633000	0
>MSMEG2648 Sfp-type phosphopantetheinyl transferase	1	2	2	2	0	1	1	0	0	0	0	0	0	0	1	1	0	0	0	0	0	0	0	1	1	0	0	0	0	0	0	14	14	14	23.949	221	5.1771e-14	0	8.6	5.4	0	0	0	0	0	0	1709400	0	0
>MSMEG0691 putative transcriptional regulatory protein	1	3	3	3	0	2	2	0	0	0	2	0	0	0	2	2	0	0	0	2	0	0	0	2	2	0	0	0	2	0	0	5.3	5.3	5.3	87.181	836	1.8651e-34	0	3.6	3.5	0	0	0	3.5	0	0	29031000	22570000	0
>MSMEG2279 3-hydroxyacyl-CoA dehydrogenase type-2 [1.1.1.35 1.1.1.178]	1	2	2	2	0	1	1	0	0	0	0	0	0	0	1	1	0	0	0	0	0	0	0	1	1	0	0	0	0	0	0	9.4	9.4	9.4	26.484	255	7.5458e-05	0	5.1	4.3	0	0	0	0	0	0	1593600	0	0
>MSMEG2644 putative hydrolase	1	2	2	2	0	1	1	0	0	0	1	0	0	0	1	1	0	0	0	1	0	0	0	1	1	0	0	0	1	0	0	4.5	4.5	4.5	61.149	557	7.7616e-08	0	2.2	2.3	0	0	0	2.3	0	0	6555600	4330400	0
>MSMEG6382 oxidoreductase, FAD-binding	1	3	3	3	1	1	3	0	1	0	1	0	1	1	1	3	0	1	0	1	0	1	1	1	3	0	1	0	1	0	1	8.3	8.3	8.3	50.377	460	5.5416e-120	4.1	4.1	8.3	0	2	0	2	0	2	15484000	12403000	0
>MSMEG0220 monoglyceride lipase [3.1.1.23]	1	3	3	3	0	1	1	1	1	0	0	0	0	0	1	1	1	1	0	0	0	0	0	1	1	1	1	0	0	0	0	11.1	11.1	11.1	29.783	279	4.874e-05	0	2.5	2.5	6.1	2.5	0	0	0	0	9720200	0	0
>MSMEG5830 29 kda antigen Cfp29	1	11	11	11	5	2	0	6	4	11	0	0	0	5	2	0	6	4	11	0	0	0	5	2	0	6	4	11	0	0	0	36.6	36.6	36.6	28.73	265	1.0464e-93	21.1	10.2	0	24.2	18.5	36.6	0	0	0	664450000	0	0
>MSMEG3689 sodium:solute symporter	1	3	3	3	1	0	0	2	0	3	0	0	0	1	0	0	2	0	3	0	0	0	1	0	0	2	0	3	0	0	0	5.6	5.6	5.6	61.275	574	8.346e-08	1.9	0	0	4	0	5.6	0	0	0	35072000	0	0
>MSMEG5062 conserved hypothetical protein	1	2	2	2	0	0	0	0	0	2	0	0	0	0	0	0	0	0	2	0	0	0	0	0	0	0	0	2	0	0	0	15.9	15.9	15.9	18.273	170	4.2302e-14	0	0	0	0	0	15.9	0	0	0	16955000	0	0
>MSMEG1623 short chain dehydrogenase	1	2	2	2	0	0	0	1	1	1	0	0	1	0	0	0	1	1	1	0	0	1	0	0	0	1	1	1	0	0	1	2.2	2.2	2.2	73.665	678	0.002227	0	0	0	1.3	1.3	1.3	0	0	0.9	104090000	0	0
>MSMEG1744 hypothetical protein	1	2	2	2	1	1	0	0	0	1	0	0	0	1	1	0	0	0	1	0	0	0	1	1	0	0	0	1	0	0	0	2.6	2.6	2.6	30.118	271	0.0037813	2.6	2.2	0	0	0	2.2	0	0	0	30363000	0	0
>MSMEG4273 integral membrane protein	1	4	4	4	3	0	0	3	3	2	0	0	0	3	0	0	3	3	2	0	0	0	3	0	0	3	3	2	0	0	0	13	13	13	31.534	284	2.488e-24	13	0	0	8.8	8.8	7.7	0	0	0	98540000	0	0
>MSMEG3144 putative membrane protein	1	2	2	2	1	0	1	0	0	2	0	0	0	1	0	1	0	0	2	0	0	0	1	0	1	0	0	2	0	0	0	14	14	14	20.759	200	1.0033e-08	6.5	0	6.5	0	0	14	0	0	0	5730900	0	0
>MSMEG0387 Rmt2 protein	1	3	3	3	0	1	2	1	1	1	2	0	0	0	1	2	1	1	1	2	0	0	0	1	2	1	1	1	2	0	0	11.3	11.3	11.3	34.721	302	1.929e-32	0	6	7.9	6	2	6	9.3	0	0	56217000	40001000	0
>MSMEG5829 Dyp-type peroxidase	1	3	3	3	1	0	0	0	0	2	0	0	0	1	0	0	0	0	2	0	0	0	1	0	0	0	0	2	0	0	0	9.9	9.9	9.9	37.216	343	3.3812e-07	4.7	0	0	0	0	5.2	0	0	0	3855000	0	0
>MSMEG2259 carbon starvation protein A	1	3	3	3	1	0	0	0	0	2	0	0	0	1	0	0	0	0	2	0	0	0	1	0	0	0	0	2	0	0	0	4.8	4.8	4.8	81.945	768	5.547e-05	1.8	0	0	0	0	3	0	0	0	2552200	0	0
>MSMEG0389 hypothetical glycosyl transferase [2.-.-.-]	1	2	2	2	0	0	0	0	0	2	0	0	0	0	0	0	0	0	2	0	0	0	0	0	0	0	0	2	0	0	0	5	5	5	46.534	422	5.1481e-05	0	0	0	0	0	5	0	0	0	2460900	0	0
>MSMEG0616 conserved hypothetical protein	1	3	3	3	0	0	0	0	1	3	0	0	0	0	0	0	0	1	3	0	0	0	0	0	0	0	1	3	0	0	0	6.6	6.6	6.6	53.637	518	1.271e-12	0	0	0	0	2.5	6.6	0	0	0	5279800	0	0
>MSMEG0736 conserved hypothetical protein	1	2	2	2	0	0	0	1	0	1	0	0	0	0	0	0	1	0	1	0	0	0	0	0	0	1	0	1	0	0	0	6.1	6.1	6.1	29.419	261	0.0079232	0	0	0	2.7	0	3.4	0	0	0	3602700	0	0
>MSMEG0061 ftsk/spoiiie family protein	1	3	3	3	0	0	0	0	1	1	2	0	0	0	0	0	0	1	1	2	0	0	0	0	0	0	1	1	2	0	0	6.2	6.2	6.2	81.027	742	1.2039e-41	0	0	0	0	1.3	1.3	4.9	0	0	4076700	0	0
>MSMEG0062 ftsk/spoiiie family protein	1	2	2	2	0	0	0	1	1	1	0	0	0	0	0	0	1	1	1	0	0	0	0	0	0	1	1	1	0	0	0	3.4	3.4	3.4	65.056	593	1.0854e-06	0	0	0	1.5	1.9	1.5	0	0	0	4417200	0	0
>MSMEG4280 short chain dehydrogenase	1	4	4	4	0	0	0	1	0	2	1	1	0	0	0	0	1	0	2	1	1	0	0	0	0	1	0	2	1	1	0	9.9	9.9	9.9	62.662	578	1.3117e-19	0	0	0	1.7	0	3.8	1.2	4.8	0	2846700	0	0
>MSMEG6284 cyclopropane-fatty-acyl-phospholipid synthase	1	10	10	10	0	1	0	0	0	1	2	0	9	0	1	0	0	0	1	2	0	9	0	1	0	0	0	1	2	0	9	26.8	26.8	26.8	48.639	437	1.226e-54	0	4.6	0	0	0	3.7	6.2	0	22.2	105100000	47314000	0
>MSMEG5783 acetyltransferase, GNAT family	1	2	2	2	0	0	0	0	0	1	2	0	0	0	0	0	0	0	1	2	0	0	0	0	0	0	0	1	2	0	0	8.5	8.5	8.5	32.995	305	0.0015399	0	0	0	0	0	3.6	8.5	0	0	16323000	15344000	0
>MSMEG1683 cytosine/purine/uracil/thiamine/allantoin permease family protein	1	2	2	2	1	0	0	1	0	1	0	0	0	1	0	0	1	0	1	0	0	0	1	0	0	1	0	1	0	0	0	6	6	6	51.015	483	6.9862e-06	2.5	0	0	3.5	0	3.5	0	0	0	3800800	0	0
>MSMEG5414 septum formation initiator subfamily, putative	1	3	3	3	1	1	0	1	0	1	0	1	0	1	1	0	1	0	1	0	1	0	1	1	0	1	0	1	0	1	0	10.8	10.8	10.8	41.829	389	2.0315e-08	3.6	4.6	0	3.6	0	2.6	0	4.6	0	2798700	0	0
>MSMEG6388 probable arabinosyltransferase B [2.4.2.-]	1	3	3	3	0	0	1	0	1	1	0	0	0	0	0	1	0	1	1	0	0	0	0	0	1	0	1	1	0	0	0	3.5	3.5	3.5	117.01	1094	4.2228e-12	0	0	0.8	0	1.6	1	0	0	0	3675400	0	0
>MSMEG3839 DNA polymerase I [2.7.7.7]	1	6	6	6	0	1	0	1	0	2	3	1	0	0	1	0	1	0	2	3	1	0	0	1	0	1	0	2	3	1	0	8.6	8.6	8.6	100.76	916	5.0497e-20	0	1	0	1.7	0	3.5	4.1	1.7	0	132920000	119320000	0
>MSMEG0845 multisubunit Na+/H+ antiporter	1	2	2	2	0	0	0	0	2	1	0	0	0	0	0	0	0	2	1	0	0	0	0	0	0	0	2	1	0	0	0	11.2	11.2	11.2	19.873	179	8.5744e-05	0	0	0	0	11.2	5.6	0	0	0	7557700	0	0
>MSMEG6618 DEAD/DEAH box helicase	1	5	5	5	1	0	0	2	2	1	0	0	0	1	0	0	2	2	1	0	0	0	1	0	0	2	2	1	0	0	0	6.9	6.9	6.9	102.45	945	1.1255e-16	1.8	0	0	2.8	2.3	1.6	0	0	0	4209500	0	0
>MSMEG5211 aminotransferase class-III	1	4	4	4	0	0	0	0	0	1	3	0	0	0	0	0	0	0	1	3	0	0	0	0	0	0	0	1	3	0	0	5.6	5.6	5.6	104.6	977	2.9717e-41	0	0	0	0	0	1	4.6	0	0	39530000	38845000	0
>MSMEG6365 conserved hypothetical protein	1	6	6	6	0	0	0	2	4	1	0	0	0	0	0	0	2	4	1	0	0	0	0	0	0	2	4	1	0	0	0	35.4	35.4	35.4	20.408	189	2.1277e-12	0	0	0	10.6	26.5	4.2	0	0	0	32123000	0	0
>MSMEG6218 secreted protein	1	2	2	2	0	1	1	0	1	0	0	0	0	0	1	1	0	1	0	0	0	0	0	1	1	0	1	0	0	0	0	5.6	5.6	5.6	40.234	373	0.00047242	0	3.2	3.2	0	2.4	0	0	0	0	32359000	0	0
>MSMEG0457 DNA topoisomerase IV subunit B	1	5	5	5	0	2	0	0	1	0	2	0	0	0	2	0	0	1	0	2	0	0	0	2	0	0	1	0	2	0	0	9.9	9.9	9.9	74.444	698	2.3027e-74	0	4.7	0	0	1	0	4.2	0	0	62777000	35399000	0
>MSMEG4584 gamma-glutamyl phosphate reductase (proA) [1.2.1.41]	1	4	4	4	0	1	0	0	1	0	2	0	1	0	1	0	0	1	0	2	0	1	0	1	0	0	1	0	2	0	1	12	12	12	44.375	424	2.5544e-41	0	5	0	0	3.1	0	5	0	2.1	33586000	19296000	0
>MSMEG4921 methylmalonyl-CoA epimerase (mce) [5.1.99.1]	1	3	3	3	1	0	0	1	2	0	0	0	0	1	0	0	1	2	0	0	0	0	1	0	0	1	2	0	0	0	0	32.1	32.1	32.1	17.97	165	2.6953e-20	10.3	0	0	15.8	16.4	0	0	0	0	32903000	0	0
>MSMEG2390 hydrolase, NUDIX family	1	3	3	3	0	1	0	1	3	0	2	0	0	0	1	0	1	3	0	2	0	0	0	1	0	1	3	0	2	0	0	9.3	9.3	9.3	34.671	311	3.6135e-22	0	4.5	0	4.5	9.3	0	9.3	0	0	17613000	7403900	0
>MSMEG6502 conserved hypothetical protein	1	2	2	2	1	0	0	1	1	0	0	0	0	1	0	0	1	1	0	0	0	0	1	0	0	1	1	0	0	0	0	15.1	15.1	15.1	15.351	146	2.4396e-13	9.6	0	0	5.5	9.6	0	0	0	0	10109000	0	0
>MSMEG4504 chaperone protein DnaJ (dnaJ)	1	5	5	5	0	1	0	2	2	0	2	0	1	0	1	0	2	2	0	2	0	1	0	1	0	2	2	0	2	0	1	15.2	15.2	15.2	40.335	381	8.9141e-28	0	3.9	0	4.7	7.9	0	7.9	0	2.6	161340000	123790000	0
>MSMEG1342 conserved hypothetical protein	1	2	2	2	0	0	2	1	1	0	0	0	0	0	0	2	1	1	0	0	0	0	0	0	2	1	1	0	0	0	0	11.2	11.2	11.2	18.801	169	0.00070927	0	0	11.2	5.9	5.9	0	0	0	0	7926400	0	0
>MSMEG4306 conserved hypothetical protein	1	5	5	5	0	2	1	1	1	0	3	0	0	0	2	1	1	1	0	3	0	0	0	2	1	1	1	0	3	0	0	25.7	25.7	25.7	28.044	249	1.192e-11	0	11.2	5.6	4.4	4.4	0	13.3	0	0	130650000	99310000	0
>MSMEG5199 putative acyl-CoA dehydrogenase	1	4	4	4	2	0	1	2	1	0	0	0	0	2	0	1	2	1	0	0	0	0	2	0	1	2	1	0	0	0	0	14.5	14.5	14.5	39.839	385	3.1233e-13	7.3	0	4.7	4.9	4.9	0	0	0	0	13276000	0	0
>MSMEG5058 ABC transporter, ATP-binding protein SugC	1	7	7	7	1	2	0	0	2	0	1	0	6	1	2	0	0	2	0	1	0	6	1	2	0	0	2	0	1	0	6	22.9	22.9	22.9	43.656	406	7.7083e-23	2.5	5.9	0	0	6.4	0	2.5	0	19.5	70231000	10465000	0
>MSMEG0031 Penicillin binding protein transpeptidase domain	1	3	3	3	0	0	1	0	1	0	1	0	0	0	0	1	0	1	0	1	0	0	0	0	1	0	1	0	1	0	0	7.7	7.7	7.7	51.331	491	3.766e-07	0	0	3.3	0	2	0	2.4	0	0	1809400	0	0
>MSMEG2760 polyphosphate glucokinase [2.7.1.63]	1	2	2	2	0	1	0	0	1	0	0	0	0	0	1	0	0	1	0	0	0	0	0	1	0	0	1	0	0	0	0	12.5	12.5	12.5	28.13	272	1.2473e-11	0	5.9	0	0	6.6	0	0	0	0	1539400	0	0
>MSMEG1981 conserved hypothetical protein	1	2	2	2	1	2	0	0	1	0	0	0	0	1	2	0	0	1	0	0	0	0	1	2	0	0	1	0	0	0	0	16.7	16.7	16.7	18.176	162	1.206e-28	12.3	16.7	0	0	12.3	0	0	0	0	12032000	0	0
>MSMEG2377 P49 protein	1	2	2	2	0	1	0	1	1	0	1	0	0	0	1	0	1	1	0	1	0	0	0	1	0	1	1	0	1	0	0	5.5	5.5	5.5	49.664	474	3.0093e-05	0	2.7	0	2.7	2.7	0	2.7	0	0	9819300	0	0
>MSMEG0861 phosphatidylserine decarboxylase (psd) [4.1.1.65]	1	2	2	2	0	0	0	0	1	0	1	0	0	0	0	0	0	1	0	1	0	0	0	0	0	0	1	0	1	0	0	10.8	10.8	10.8	24.816	232	3.9886e-28	0	0	0	0	4.3	0	6.5	0	0	1122900	0	0
>MSMEG2080 putative acyl-CoA dehydrogenase	1	11	11	11	1	5	2	1	0	0	8	0	1	1	5	2	1	0	0	8	0	1	1	5	2	1	0	0	8	0	1	38.2	38.2	38.2	40.922	382	1.8083e-81	5	15.4	5.8	5	0	0	27.7	0	2.1	736020000	549710000	0
>MSMEG6092 Lsr2 protein	1	2	2	2	0	0	0	0	0	0	2	1	0	0	0	0	0	0	0	2	1	0	0	0	0	0	0	0	2	1	0	17.5	17.5	17.5	12.454	114	3.6402e-08	0	0	0	0	0	0	17.5	11.4	0	292950000	292950000	0
>MSMEG1610 GMP synthase [glutamine-hydrolyzing] [6.3.5.2]	1	6	6	6	0	2	0	0	0	0	5	0	0	0	2	0	0	0	0	5	0	0	0	2	0	0	0	0	5	0	0	14.6	14.6	14.6	55.814	520	2.0872e-70	0	5.8	0	0	0	0	11.5	0	0	329450000	230520000	0
>MSMEG5847 adenylosuccinate lyase (purB) [4.3.2.2]	2	14	14	14	1	3	1	0	1	0	4	2	9	1	3	1	0	1	0	4	2	9	1	3	1	0	1	0	4	2	9	37.3	37.3	37.3	51.358	472	4.8778e-127	2.8	10.8	4	0	2.8	0	10.8	5.5	22.2	231440000	175830000	0
>MSMEG4617 glutamine-dependent NAD+ synthetase (nadE) [6.3.5.1]	1	7	7	7	0	2	0	0	0	0	7	0	0	0	2	0	0	0	0	7	0	0	0	2	0	0	0	0	7	0	0	11.6	11.6	11.6	75.1	680	1.8941e-29	0	2.5	0	0	0	0	11.6	0	0	186920000	174620000	0
>MSMEG3207 imidazoleglycerol-phosphate dehydratase (hisB) [4.2.1.19]	1	4	4	4	0	1	1	0	0	0	4	0	0	0	1	1	0	0	0	4	0	0	0	1	1	0	0	0	4	0	0	26.2	26.2	26.2	22.385	206	4.6943e-15	0	5.3	5.3	0	0	0	26.2	0	0	174880000	163150000	0
>MSMEG4978 sulfate adenylytransferase, large subunit/adenylylsulfate kinase (cysNC) [2.7.7.4 2.7.1.26]	1	7	6	6	0	1	0	0	0	0	7	0	0	0	0	0	0	0	0	6	0	0	0	0	0	0	0	0	6	0	0	10.9	9.9	9.9	67.966	617	2.6298e-12	0	1	0	0	0	0	10.9	0	0	153060000	153060000	0
>MSMEG3186 glycogen debranching enzyme GlgX (glgX) [3.2.1.-]	1	2	2	2	0	1	0	0	0	0	2	0	0	0	1	0	0	0	0	2	0	0	0	1	0	0	0	0	2	0	0	2.2	2.2	2.2	80.248	718	0.00020397	0	1.3	0	0	0	0	2.2	0	0	272670000	149380000	0
>MSMEG1804 RNA polymerase sigma-F factor	1	2	2	2	0	0	0	0	0	0	2	1	0	0	0	0	0	0	0	2	1	0	0	0	0	0	0	0	2	1	0	9.2	9.2	9.2	27.884	250	9.0803e-53	0	0	0	0	0	0	9.2	5.6	0	137070000	137070000	0
>MSMEG0769 O-succinylhomoserine sulfhydrylase (metZ) [4.2.99.-]	1	4	4	4	0	1	0	0	1	0	4	1	0	0	1	0	0	1	0	4	1	0	0	1	0	0	1	0	4	1	0	14.8	14.8	14.8	43.266	405	3.1684e-47	0	3	0	0	4.2	0	14.8	3	0	140970000	122440000	0
>MSMEG4485 glycyl-tRNA synthetase (glyS) [6.1.1.14]	1	5	5	5	0	2	0	0	0	0	3	0	2	0	2	0	0	0	0	3	0	2	0	2	0	0	0	0	3	0	2	10.8	10.8	10.8	52.378	461	1.2097e-12	0	4.6	0	0	0	0	6.9	0	5.4	162440000	120180000	0
>MSMEG5086 very-long-chain acyl-CoA synthetase [6.2.1.- 6.2.1.3]	1	6	6	6	1	1	0	1	1	0	4	0	0	1	1	0	1	1	0	4	0	0	1	1	0	1	1	0	4	0	0	14.9	14.9	14.9	63.834	592	9.345e-26	3.2	3.2	0	1.9	3	0	9.8	0	0	122280000	112260000	0
>MSMEG6094 lysyl-tRNA synthetase (lysS) [6.1.1.6]	1	8	8	8	0	5	0	0	0	0	5	0	0	0	5	0	0	0	0	5	0	0	0	5	0	0	0	0	5	0	0	19.1	19.1	19.1	56.871	507	8.3217e-27	0	11.6	0	0	0	0	11.6	0	0	148640000	107880000	0
>MSMEG4979 sulfate adenylyltransferase, small subunit (cysD) [2.7.7.4]	1	5	5	5	0	1	0	0	0	0	5	0	0	0	1	0	0	0	0	5	0	0	0	1	0	0	0	0	5	0	0	16.1	16.1	16.1	35.101	311	2.8553e-13	0	2.9	0	0	0	0	16.1	0	0	129230000	107450000	0
>MSMEG3564 bacterioferritin (bfr)	1	2	2	2	0	0	0	0	0	0	2	0	0	0	0	0	0	0	0	2	0	0	0	0	0	0	0	0	2	0	0	14.9	14.9	14.9	18.482	161	2.6448e-09	0	0	0	0	0	0	14.9	0	0	105080000	105080000	0
>MSMEG4269 asparagine synthase (glutamine-hydrolyzing) (asnB) [6.3.5.4]	1	5	5	5	0	1	0	0	0	0	5	1	0	0	1	0	0	0	0	5	1	0	0	1	0	0	0	0	5	1	0	9	9	9	73.263	658	3.5802e-19	0	2	0	0	0	0	9	2.1	0	111570000	103730000	0
>MSMEG3100 OpcA protein (opcA)	1	4	4	4	0	0	0	0	0	0	4	0	0	0	0	0	0	0	0	4	0	0	0	0	0	0	0	0	4	0	0	12.2	12.2	12.2	32.518	303	5.7469e-08	0	0	0	0	0	0	12.2	0	0	93765000	93765000	0
>MSMEG3654 ATPase SecA2	1	8	8	8	0	5	1	1	0	0	5	0	0	0	5	1	1	0	0	5	0	0	0	5	1	1	0	0	5	0	0	13.8	13.8	13.8	87.129	798	8.2366e-30	0	9.5	2	1.6	0	0	7.5	0	0	122440000	81547000	0
>MSMEG2437 16S rRNA processing protein RimM (rimM)	1	2	2	2	0	0	0	0	0	0	2	0	0	0	0	0	0	0	0	2	0	0	0	0	0	0	0	0	2	0	0	14.1	14.1	14.1	20.302	191	9.5028e-05	0	0	0	0	0	0	14.1	0	0	80812000	80812000	0
>MSMEG3054 phosphopantothenoylcysteine decarboxylase/phosphopantothenate--cysteine ligase (coaBC)	1	4	4	4	0	0	0	0	0	0	4	0	0	0	0	0	0	0	0	4	0	0	0	0	0	0	0	0	4	0	0	12.3	12.3	12.3	43.152	414	3.6211e-18	0	0	0	0	0	0	12.3	0	0	79525000	79525000	0
>MSMEG5423 transcription-repair coupling factor (mfd)	1	2	2	2	0	0	0	0	0	0	2	0	0	0	0	0	0	0	0	2	0	0	0	0	0	0	0	0	2	0	0	1.4	1.4	1.4	131.11	1215	0.0042703	0	0	0	0	0	0	1.4	0	0	75025000	75025000	0
>MSMEG1048 probable enoyl-CoA hydratase [4.2.1.17] ;>MSMEG2328 probable enoyl-CoA hydratase [4.2.1.17]	2	2	2	2	0	1	2	0	0	0	1	0	0	0	1	2	0	0	0	1	0	0	0	1	2	0	0	0	1	0	0	11.9	11.9	11.9	24.771	235	7.8855e-30	0	6.8	11.9	0	0	0	6.8	0	0	90663000	75002000	0
>MSMEG5265 putative cystathionine gamma-synthase [2.5.1.48]	1	3	3	3	0	2	0	0	0	0	2	0	0	0	2	0	0	0	0	2	0	0	0	2	0	0	0	0	2	0	0	14.8	14.8	14.8	40.457	384	2.8809e-54	0	9.4	0	0	0	0	13	0	0	91170000	73139000	0
>MSMEG3513 enhanced intracellular survival protein	1	5	5	5	0	1	0	0	0	0	4	0	0	0	1	0	0	0	0	4	0	0	0	1	0	0	0	0	4	0	0	13.9	13.9	13.9	43.909	402	3.6971e-29	0	4	0	0	0	0	10	0	0	76283000	72677000	0
>MSMEG1498 methylmalonate-semialdehyde dehydrogenase (mmsA) [1.2.1.27]	1	3	3	3	0	2	0	0	0	0	2	0	0	0	2	0	0	0	0	2	0	0	0	2	0	0	0	0	2	0	0	7.3	7.3	7.3	54.303	506	6.067e-15	0	5.5	0	0	0	0	4.5	0	0	106900000	71418000	0
>MSMEG2752 sigma factor SigB	1	4	3	3	0	3	1	0	0	0	3	1	1	0	2	1	0	0	0	2	0	0	0	2	1	0	0	0	2	0	0	16	13.8	13.8	36.069	319	8.4627e-168	0	12.5	5.3	0	0	0	10.7	2.2	2.2	76652000	66791000	0
>MSMEG6202 secreted protein	1	3	3	3	0	1	0	0	0	0	2	1	0	0	1	0	0	0	0	2	1	0	0	1	0	0	0	0	2	1	0	11.6	11.6	11.6	35.003	328	1.7845e-07	0	2.7	0	0	0	0	7.9	3.7	0	66312000	66312000	0
>MSMEG6074 cysteinyl-tRNA synthetase (cysS) [6.1.1.16]	1	4	4	4	0	2	0	0	0	0	3	0	1	0	2	0	0	0	0	3	0	1	0	2	0	0	0	0	3	0	1	10.3	10.3	10.3	52.302	477	1.4279e-29	0	6.5	0	0	0	0	7.5	0	2.5	86024000	65667000	0
>MSMEG4301 acyl-CoA synthase	1	6	6	5	0	3	0	3	0	0	2	0	0	0	3	0	3	0	0	2	0	0	0	2	0	3	0	0	2	0	0	9.9	9.9	8.2	63.421	594	1.092e-20	0	4.9	0	5.2	0	0	3.2	0	0	160660000	64491000	0
>MSMEG2597 aldehyde dehydrogenase [1.2.1.3] ;>MSMEG0582 succinic semialdehyde dehydrogenase	2	2	2	2	0	0	0	0	0	0	2	0	0	0	0	0	0	0	0	2	0	0	0	0	0	0	0	0	2	0	0	5.8	5.8	5.8	47.9	451	0.00034026	0	0	0	0	0	0	5.8	0	0	61201000	61201000	0
>MSMEG2349 glycosyl hydrolase, family 57	1	4	4	4	0	3	0	0	0	0	1	0	0	0	3	0	0	0	0	1	0	0	0	3	0	0	0	0	1	0	0	11.9	11.9	11.9	56.846	514	2.3167e-33	0	9.1	0	0	0	0	2.7	0	0	62646000	59777000	0
>MSMEG3740 ribosomal large subunit pseudouridine synthase B (rluB)	1	3	3	3	0	2	0	0	0	0	1	0	0	0	2	0	0	0	0	1	0	0	0	2	0	0	0	0	1	0	0	13.4	13.4	13.4	27.01	247	1.0336e-09	0	9.7	0	0	0	0	3.6	0	0	74209000	58326000	0
>MSMEG5790 SseC protein	1	3	3	3	0	2	0	0	0	1	1	0	0	0	2	0	0	0	1	1	0	0	0	2	0	0	0	1	1	0	0	39	39	39	10.049	100	5.2965e-11	0	24	0	0	0	15	13	0	0	149680000	57954000	0
>MSMEG5197 long-chain specific acyl-CoA dehydrogenase [1.3.99.13]	1	4	4	4	0	1	0	0	0	0	4	0	0	0	1	0	0	0	0	4	0	0	0	1	0	0	0	0	4	0	0	9.8	9.8	9.8	43.062	387	1.5336e-10	0	2.1	0	0	0	0	9.8	0	0	60791000	56870000	0
>MSMEG6271 2-isopropylmalate synthase (leuA) [2.3.3.13]	1	7	7	7	0	4	0	0	0	0	5	1	0	0	4	0	0	0	0	5	1	0	0	4	0	0	0	0	5	1	0	18.1	18.1	18.1	66.057	602	2.6012e-41	0	10	0	0	0	0	13	4.5	0	63088000	55522000	0
>MSMEG6413 seryl-tRNA synthetase (serS) [6.1.1.11]	1	8	8	8	1	1	0	0	1	0	3	0	7	1	1	0	0	1	0	3	0	7	1	1	0	0	1	0	3	0	7	22.1	22.1	22.1	45.514	417	3.6151e-48	3.6	3.4	0	0	2.6	0	9.8	0	19.4	82729000	53358000	0
>MSMEG2736 GTP-binding protein	1	2	2	2	0	1	0	0	0	0	2	0	0	0	1	0	0	0	0	2	0	0	0	1	0	0	0	0	2	0	0	5.5	5.5	5.5	50.572	470	3.6902e-05	0	2.8	0	0	0	0	5.5	0	0	60625000	52354000	0
>MSMEG4699 NAD-glutamate dehydrogenase	1	6	6	6	0	3	1	0	0	0	3	0	0	0	3	1	0	0	0	3	0	0	0	3	1	0	0	0	3	0	0	4.5	4.5	4.5	176.12	1613	1.4399e-124	0	2.7	1.2	0	0	0	1.8	0	0	60014000	50729000	0
>MSMEG3848 para-nitrobenzyl esterase [3.1.1.-]	1	6	6	6	0	2	0	1	0	0	3	2	0	0	2	0	1	0	0	3	2	0	0	2	0	1	0	0	3	2	0	15.5	15.5	15.5	55.113	502	2.3645e-108	0	6.4	0	2.2	0	0	8.6	4.2	0	63600000	50113000	0
>MSMEG5512 magnesium chelatase	1	11	11	11	1	2	0	0	0	0	5	1	7	1	2	0	0	0	0	5	1	7	1	2	0	0	0	0	5	1	7	36.4	36.4	36.4	50.033	461	1.5223e-55	2.8	6.7	0	0	0	0	19.1	4.1	20.4	98304000	48760000	0
>MSMEG1937 molybdopterin biosynthesis protein MoeB	1	5	5	5	0	2	0	0	0	0	3	0	1	0	2	0	0	0	0	3	0	1	0	2	0	0	0	0	3	0	1	15.2	15.2	15.2	42.89	396	3.1307e-09	0	6.1	0	0	0	0	10.1	0	2.3	63082000	48647000	0
>MSMEG3890 proteasome component	1	11	11	11	0	2	1	0	0	0	3	0	8	0	2	1	0	0	0	3	0	8	0	2	1	0	0	0	3	0	8	21.2	21.2	21.2	57.426	509	2.3066e-29	0	3.3	1.8	0	0	0	6.5	0	14.9	70640000	48641000	0
>MSMEG1946 NADH pyrophosphatase [3.6.1.22]	1	2	2	2	0	2	1	0	0	0	2	1	0	0	2	1	0	0	0	2	1	0	0	2	1	0	0	0	2	1	0	9	9	9	34.139	311	2.1546e-51	0	9	4.8	0	0	0	9	4.8	0	57702000	45630000	0
>MSMEG1366 ABC transporter, ATP-binding protein	1	4	4	4	0	1	0	0	0	0	2	0	3	0	1	0	0	0	0	2	0	3	0	1	0	0	0	0	2	0	3	11.9	11.9	11.9	38.965	360	1.6221e-10	0	3.3	0	0	0	0	6.1	0	9.2	96424000	45337000	0
>MSMEG1819 phosphoribosylaminoimidazole carboxylase, ATPase subunit (purK) [4.1.1.21]	1	5	5	5	1	4	0	1	0	0	1	0	3	1	4	0	1	0	0	1	0	3	1	4	0	1	0	0	1	0	3	18.1	18.1	18.1	48.229	448	1.2757e-112	2.9	15.2	0	2.9	0	0	4.7	0	8.5	118830000	43832000	0
>MSMEG1265 conserved hypothetical protein	1	2	2	2	0	1	0	0	0	0	1	0	0	0	1	0	0	0	0	1	0	0	0	1	0	0	0	0	1	0	0	3.7	3.7	3.7	56.797	512	0.00038575	0	1.8	0	0	0	0	2	0	0	49785000	42603000	0
>MSMEG4474 acyl-CoA oxidase	1	5	5	5	1	3	1	0	0	0	4	0	0	1	3	1	0	0	0	4	0	0	1	3	1	0	0	0	4	0	0	9.6	9.6	9.6	71.384	649	2.1381e-81	2.2	6	2.9	0	0	0	7.7	0	0	51201000	42518000	0
>MSMEG0824 conserved hypothetical protein	1	3	3	3	0	1	0	0	0	0	2	0	0	0	1	0	0	0	0	2	0	0	0	1	0	0	0	0	2	0	0	15.3	15.3	15.3	24.762	235	2.4839e-22	0	2.6	0	0	0	0	12.8	0	0	41524000	41524000	0
>MSMEG2826 hypothetical protein	1	2	2	2	0	0	0	0	0	0	2	0	0	0	0	0	0	0	0	2	0	0	0	0	0	0	0	0	2	0	0	6.1	6.1	6.1	46.85	407	3.1635e-05	0	0	0	0	0	0	6.1	0	0	40306000	40306000	0
>MSMEG0889 succinic semialdehyde dehydrogenase	1	3	3	3	0	1	0	0	0	0	2	0	0	0	1	0	0	0	0	2	0	0	0	1	0	0	0	0	2	0	0	6.7	6.7	6.7	55.93	522	6.5368e-21	0	3.4	0	0	0	0	3.3	0	0	40039000	40039000	0
>MSMEG1260 hypothetical protein	1	5	5	5	0	0	0	0	0	0	3	1	2	0	0	0	0	0	0	3	1	2	0	0	0	0	0	0	3	1	2	13.4	13.4	13.4	49.682	455	1.9675e-45	0	0	0	0	0	0	9.2	3.1	4.2	38111000	36463000	0
>MSMEG5068 Mrp protein	1	3	3	3	0	3	0	0	0	0	2	0	0	0	3	0	0	0	0	2	0	0	0	3	0	0	0	0	2	0	0	7.4	7.4	7.4	39.759	379	4.71e-06	0	7.4	0	0	0	0	5	0	0	57501000	36402000	0
>MSMEG5442 glutamate dehydrogenase	1	3	3	3	0	0	0	0	0	0	3	0	0	0	0	0	0	0	0	3	0	0	0	0	0	0	0	0	3	0	0	7.3	7.3	7.3	48.594	449	7.0147e-09	0	0	0	0	0	0	7.3	0	0	35850000	35850000	0
>MSMEG5779 phosphate ABC transporter, ATP-binding protein (pstB) [3.6.3.27]	1	2	2	2	0	1	0	0	0	0	2	0	0	0	1	0	0	0	0	2	0	0	0	1	0	0	0	0	2	0	0	9.3	9.3	9.3	28.101	258	5.1626e-05	0	5.8	0	0	0	0	9.3	0	0	43454000	33627000	0
>MSMEG5274 phosphoribosylglycinamide formyltransferase 2 (purT) [2.1.2.-]	1	5	5	5	2	2	0	0	0	0	2	0	3	2	2	0	0	0	0	2	0	3	2	2	0	0	0	0	2	0	3	14.8	14.8	14.8	43.011	400	7.9164e-19	6.5	6.2	0	0	0	0	7	0	7.8	40894000	33547000	0
>MSMEG1285 tetratricopeptide repeat family	1	5	5	5	1	1	0	0	1	0	4	0	0	1	1	0	0	1	0	4	0	0	1	1	0	0	1	0	4	0	0	8.5	8.5	8.5	87.729	798	1.8835e-47	1.5	2.5	0	0	1.5	0	7	0	0	34327000	32848000	0
>MSMEG5198 carnitinyl-CoA dehydratase [4.2.1.-]	1	2	2	2	0	1	0	1	0	0	1	0	0	0	1	0	1	0	0	1	0	0	0	1	0	1	0	0	1	0	0	9.5	9.5	9.5	27.923	264	4.5191e-35	0	6.8	0	6.8	0	0	2.7	0	0	31831000	31831000	0
>MSMEG6353 delta3,5-delta2,4-dienoyl-CoA isomerase [5.3.3.-]	1	2	2	2	0	1	0	0	0	0	2	0	0	0	1	0	0	0	0	2	0	0	0	1	0	0	0	0	2	0	0	12.5	12.5	12.5	28.55	271	2.1704e-24	0	4.1	0	0	0	0	12.5	0	0	34748000	31762000	0
>MSMEG4688 conserved hypothetical protein, putative	1	2	2	2	0	1	1	0	0	0	1	0	0	0	1	1	0	0	0	1	0	0	0	1	1	0	0	0	1	0	0	9.3	9.3	9.3	24.178	216	0.00018191	0	4.2	5.1	0	0	0	4.2	0	0	31490000	31490000	0
>MSMEG4716 acetyl-/propionyl-coenzyme A carboxylase alpha chain [6.3.4.14]	1	5	4	4	0	1	0	0	0	0	3	0	1	0	1	0	0	0	0	3	0	0	0	1	0	0	0	0	3	0	0	10.6	9.8	9.8	74.471	706	8.6478e-40	0	2.1	0	0	0	0	7.6	0	0.8	38135000	31352000	0
>MSMEG1567 conserved hypothetical protein	1	2	2	2	0	0	0	0	0	0	2	0	0	0	0	0	0	0	0	2	0	0	0	0	0	0	0	0	2	0	0	13.8	13.8	13.8	29.289	283	6.22e-09	0	0	0	0	0	0	13.8	0	0	31182000	31182000	0
>MSMEG2651 alkanesulfonate monooxygenase family protein	2	3	3	3	0	1	1	0	0	0	2	0	0	0	1	1	0	0	0	2	0	0	0	1	1	0	0	0	2	0	0	11.8	11.8	11.8	42.065	389	2.7282e-14	0	2.8	2.8	0	0	0	9	0	0	38697000	31179000	0
>MSMEG3125 cysteine desulfurase [2.8.1.7 4.4.1.16]	1	2	2	2	0	0	0	1	0	0	1	0	0	0	0	0	1	0	0	1	0	0	0	0	0	1	0	0	1	0	0	6.8	6.8	6.8	43.943	414	2.3307e-18	0	0	0	2.2	0	0	4.6	0	0	31155000	31155000	0
>MSMEG4722 short-chain dehydrogenase	1	2	2	2	0	1	0	1	0	0	1	0	0	0	1	0	1	0	0	1	0	0	0	1	0	1	0	0	1	0	0	8.9	8.9	8.9	28.29	271	8.3033e-12	0	5.2	0	3.7	0	0	3.7	0	0	46567000	31063000	0
>MSMEG2611 pyridine nucleotide-disulphide oxidoreductase family protein	1	2	2	2	0	2	0	0	0	0	2	0	0	0	2	0	0	0	0	2	0	0	0	2	0	0	0	0	2	0	0	5.9	5.9	5.9	49.94	461	3.233e-14	0	5.9	0	0	0	0	5.9	0	0	39052000	30656000	0
>MSMEG6636 superoxide dismutase [Mn] [1.15.1.1]	1	4	2	2	1	2	1	1	0	0	3	2	0	0	1	0	0	0	0	2	1	0	0	1	0	0	0	0	2	1	0	28.2	20.9	20.9	22.905	206	8.0325e-32	3.9	17.5	3.4	3.9	0	0	24.3	17.5	0	30100000	30100000	0
>MSMEG0550 sulfonate binding protein	1	4	4	4	1	0	0	3	1	0	1	0	0	1	0	0	3	1	0	1	0	0	1	0	0	3	1	0	1	0	0	17.1	17.1	17.1	34.503	322	2.72e-34	3.7	0	0	13.4	3.7	0	3.7	0	0	57315000	29537000	0
>MSMEG0399 conserved domain protein	1	2	2	2	0	1	0	0	0	0	1	0	0	0	1	0	0	0	0	1	0	0	0	1	0	0	0	0	1	0	0	22.4	22.4	22.4	8.5713	76	2.3772e-06	0	10.5	0	0	0	0	11.8	0	0	54442000	29423000	0
>MSMEG0975 conserved hypothetical protein	1	2	2	2	0	0	0	0	0	0	2	0	1	0	0	0	0	0	0	2	0	1	0	0	0	0	0	0	2	0	1	3.8	3.8	3.8	46.785	442	0.00083236	0	0	0	0	0	0	3.8	0	2.3	29442000	28484000	0
>MSMEG2395 D-alanine--D-alanine ligase [6.3.2.4]	1	2	2	2	0	0	0	1	0	0	2	0	0	0	0	0	1	0	0	2	0	0	0	0	0	1	0	0	2	0	0	7.8	7.8	7.8	39.231	373	6.8533e-107	0	0	0	2.4	0	0	7.8	0	0	29501000	27957000	0
>MSMEG5798 phosphoribosylformylglycinamidine cyclo-ligase (purM) [6.3.3.1]	1	5	5	5	0	2	0	0	1	0	3	1	0	0	2	0	0	1	0	3	1	0	0	2	0	0	1	0	3	1	0	13.3	13.3	13.3	41.15	391	2.964e-30	0	6.6	0	0	3.6	0	10.5	3.8	0	34666000	27828000	0
>MSMEG1694 uracil phosphoribosyltransferase (upp) [2.4.2.9]	1	2	2	2	0	0	0	0	0	0	2	0	0	0	0	0	0	0	0	2	0	0	0	0	0	0	0	0	2	0	0	9.7	9.7	9.7	21.949	207	6.4674e-08	0	0	0	0	0	0	9.7	0	0	27684000	27684000	0
>MSMEG1920 diacylglycerol kinase, catalytic region	1	2	2	2	0	1	0	0	0	0	2	0	0	0	1	0	0	0	0	2	0	0	0	1	0	0	0	0	2	0	0	8.8	8.8	8.8	34.249	320	2.7236e-11	0	5.3	0	0	0	0	8.8	0	0	34974000	27362000	0
>MSMEG4985 carbonic anhydrase	1	2	2	2	1	0	0	0	0	0	1	0	0	1	0	0	0	0	0	1	0	0	1	0	0	0	0	0	1	0	0	12	12	12	19.437	175	3.6074e-06	5.1	0	0	0	0	0	6.9	0	0	27082000	24871000	0
>MSMEG0370 conserved hypothetical protein	1	4	4	4	0	0	1	0	1	0	3	0	0	0	0	1	0	1	0	3	0	0	0	0	1	0	1	0	3	0	0	5.1	5.1	5.1	125.11	1123	3.2938e-25	0	0	1.1	0	1.1	0	4	0	0	24658000	24658000	0
>MSMEG6235 thiopurine S-methyltransferase (tpmt) superfamily	1	3	3	3	0	2	0	0	0	0	1	0	0	0	2	0	0	0	0	1	0	0	0	2	0	0	0	0	1	0	0	26	26	26	24.213	223	3.9983e-08	0	14.8	0	0	0	0	11.2	0	0	25518000	24262000	0
>MSMEG2528 glycerate kinase	1	4	4	4	2	0	0	1	0	0	2	0	0	2	0	0	1	0	0	2	0	0	2	0	0	1	0	0	2	0	0	16.8	16.8	16.8	37.698	374	1.161e-50	6.7	0	0	4.3	0	0	10.2	0	0	29672000	24113000	0
>MSMEG2449 methylmalonate-semialdehyde dehydrogenase (mmsA) [1.2.1.27]	1	3	3	3	0	0	1	0	0	0	2	0	0	0	0	1	0	0	0	2	0	0	0	0	1	0	0	0	2	0	0	7.2	7.2	7.2	52.259	497	1.0805e-05	0	0	2.8	0	0	0	4.4	0	0	23846000	23846000	0
>MSMEG5534 ATP-dependent DNA helicase PcrA (pcrA) [3.6.1.-]	1	5	5	5	0	2	0	0	1	0	4	0	0	0	2	0	0	1	0	4	0	0	0	2	0	0	1	0	4	0	0	7.8	7.8	7.8	86.622	783	1.4005e-19	0	3.4	0	0	1.5	0	6.3	0	0	30624000	23728000	0
>MSMEG2362 DNA ligase, NAD-dependent (ligA) [6.5.1.2]	1	4	4	4	0	2	0	0	0	0	3	0	0	0	2	0	0	0	0	3	0	0	0	2	0	0	0	0	3	0	0	9.1	9.1	9.1	76.268	701	5.3019e-44	0	4.4	0	0	0	0	6.6	0	0	34029000	23529000	0
>MSMEG4905 cysteine synthase B (cysM) [2.5.1.47]	1	2	2	2	1	0	1	1	0	0	2	0	0	1	0	1	1	0	0	2	0	0	1	0	1	1	0	0	2	0	0	11.5	11.5	11.5	34.769	323	1.4224e-13	5.6	0	5.9	5.6	0	0	11.5	0	0	23212000	23212000	0
>MSMEG5784 transcriptional regulatory protein	1	2	2	2	0	0	0	0	0	0	2	0	0	0	0	0	0	0	0	2	0	0	0	0	0	0	0	0	2	0	0	7.3	7.3	7.3	27.892	261	0.0024004	0	0	0	0	0	0	7.3	0	0	23160000	23160000	0
>MSMEG2271 hydrogenase accessory protein HypB (hypB)	1	2	2	2	0	1	0	0	0	0	2	0	0	0	1	0	0	0	0	2	0	0	0	1	0	0	0	0	2	0	0	11.2	11.2	11.2	28.389	259	1.9176e-07	0	5.4	0	0	0	0	11.2	0	0	31153000	23141000	0
>MSMEG2468 L-carnitine dehydratase/bile acid-inducible protein F	1	2	2	2	0	1	0	0	0	0	1	0	0	0	1	0	0	0	0	1	0	0	0	1	0	0	0	0	1	0	0	6.6	6.6	6.6	43.305	411	3.045e-16	0	4.1	0	0	0	0	2.4	0	0	22613000	22613000	0
>MSMEG6080 domain of unknown function family	1	2	2	2	0	1	1	0	0	0	2	0	0	0	1	1	0	0	0	2	0	0	0	1	1	0	0	0	2	0	0	9.9	9.9	9.9	40.511	372	5.3458e-36	0	4.8	5.1	0	0	0	9.9	0	0	22449000	22449000	0
>MSMEG6096 bordetella pertussis Bvg accessory factor family	1	2	2	2	0	0	0	0	0	0	2	0	0	0	0	0	0	0	0	2	0	0	0	0	0	0	0	0	2	0	0	10.3	10.3	10.3	28.904	271	2.8221e-07	0	0	0	0	0	0	10.3	0	0	22359000	22359000	0
>MSMEG6740 1-aminocyclopropane-1-carboxylate deaminase [3.5.99.7]	1	2	2	2	0	0	0	0	0	0	2	0	0	0	0	0	0	0	0	2	0	0	0	0	0	0	0	0	2	0	0	8.4	8.4	8.4	35.857	334	1.0836e-10	0	0	0	0	0	0	8.4	0	0	22144000	22144000	0
>MSMEG5839 protease 2 [3.4.21.83]	1	4	4	4	0	1	0	0	0	0	3	0	0	0	1	0	0	0	0	3	0	0	0	1	0	0	0	0	3	0	0	6.3	6.3	6.3	79.783	712	1.3912e-29	0	1.5	0	0	0	0	4.8	0	0	21750000	21750000	0
>MSMEG4633 peptidase S9, prolyl oligopeptidase	1	2	2	2	0	1	0	0	0	0	1	0	0	0	1	0	0	0	0	1	0	0	0	1	0	0	0	0	1	0	0	5	5	5	72.39	663	1.6613e-16	0	3.3	0	0	0	0	1.7	0	0	21549000	21549000	0
>MSMEG0391 Rmt3 protein	1	2	2	2	0	1	2	0	0	0	1	1	0	0	1	2	0	0	0	1	1	0	0	1	2	0	0	0	1	1	0	7.1	7.1	7.1	33.006	296	5.0472e-10	0	2.4	7.1	0	0	0	2.4	4.7	0	38581000	21402000	0
>MSMEG2263 hydrogenase-2, large subunit (hybC) [1.12.99.6]	1	2	2	2	0	0	1	0	0	0	1	0	0	0	0	1	0	0	0	1	0	0	0	0	1	0	0	0	1	0	0	9.3	9.3	9.3	59.617	535	5.0703e-22	0	0	3.4	0	0	0	6	0	0	21391000	21391000	0
>MSMEG0131 AMP-binding enzyme, putative	1	3	3	3	0	2	1	0	0	0	1	0	0	0	2	1	0	0	0	1	0	0	0	2	1	0	0	0	1	0	0	6.9	6.9	6.9	59.544	553	2.0109e-17	0	3.3	3.6	0	0	0	1.8	0	0	33513000	20847000	0
>MSMEG5422 transcriptional regulator, MazG family	1	2	2	2	0	1	1	0	0	0	2	0	0	0	1	1	0	0	0	2	0	0	0	1	1	0	0	0	2	0	0	9.6	9.6	9.6	35.302	324	5.849e-31	0	5.9	5.9	0	0	0	9.6	0	0	25062000	20521000	0
>MSMEG3183 threonine dehydratase (ilvA) [4.3.1.19]	1	2	2	2	0	1	0	0	0	1	1	0	0	0	1	0	0	0	1	1	0	0	0	1	0	0	0	1	1	0	0	6.5	6.5	6.5	45.361	430	6.6234e-05	0	3.5	0	0	0	3	3	0	0	23233000	20293000	0
>MSMEG3955 conserved hypothetical protein	1	4	4	4	0	1	0	0	0	0	3	0	0	0	1	0	0	0	0	3	0	0	0	1	0	0	0	0	3	0	0	11	11	11	41.349	381	9.4339e-09	0	2.1	0	0	0	0	8.9	0	0	22174000	20155000	0
>MSMEG1252 conserved hypothetical protein	1	2	2	2	0	2	0	0	0	0	2	0	0	0	2	0	0	0	0	2	0	0	0	2	0	0	0	0	2	0	0	1.5	1.5	1.5	231.33	2122	2.3432e-08	0	1.5	0	0	0	0	1.5	0	0	19901000	19901000	0
>MSMEG2649 tRNA pseudouridine synthase B (truB) [5.4.99.-]	1	2	2	2	0	0	0	0	0	0	2	0	0	0	0	0	0	0	0	2	0	0	0	0	0	0	0	0	2	0	0	7.6	7.6	7.6	32.43	303	6.9153e-07	0	0	0	0	0	0	7.6	0	0	19210000	19210000	0
>MSMEG4717 Carboxyl transferase domain protein	1	3	3	3	0	0	0	0	0	0	3	0	0	0	0	0	0	0	0	3	0	0	0	0	0	0	0	0	3	0	0	9.4	9.4	9.4	54.754	513	6.5432e-34	0	0	0	0	0	0	9.4	0	0	19080000	19080000	0
>MSMEG3641 conserved hypothetical protein	1	8	8	8	1	3	3	0	0	0	2	1	0	1	3	3	0	0	0	2	1	0	1	3	3	0	0	0	2	1	0	15.1	15.1	15.1	80.66	762	7.7482e-88	1.7	6.6	6.3	0	0	0	3.5	1.4	0	31114000	18855000	0
>MSMEG6507 glycogen debranching enzyme GlgX (glgX) [3.2.1.-]	1	2	2	2	0	2	0	0	0	0	1	0	0	0	2	0	0	0	0	1	0	0	0	2	0	0	0	0	1	0	0	4.1	4.1	4.1	80.488	714	1.3123e-15	0	4.1	0	0	0	0	2.1	0	0	32040000	18691000	0
>MSMEG0915 polyphosphate kinase 2 superfamily	1	2	2	2	0	0	0	0	0	0	2	0	0	0	0	0	0	0	0	2	0	0	0	0	0	0	0	0	2	0	0	8	8	8	34.353	299	4.555e-08	0	0	0	0	0	0	8	0	0	18067000	18067000	0
>MSMEG3148 conserved hypothetical protein	1	4	4	4	0	2	0	0	0	0	2	0	0	0	2	0	0	0	0	2	0	0	0	2	0	0	0	0	2	0	0	14.9	14.9	14.9	34.625	315	4.3582e-24	0	9.2	0	0	0	0	5.7	0	0	33645000	17255000	0
>MSMEG1830 lppg:fo 2-phospho-l-lactate transferase (cofD)	1	2	2	2	0	1	1	0	0	0	1	0	0	0	1	1	0	0	0	1	0	0	0	1	1	0	0	0	1	0	0	9.5	9.5	9.5	34.753	327	1.475e-21	0	4.6	4.6	0	0	0	4.9	0	0	19572000	17119000	0
>MSMEG0952 glutamyl-tRNA reductase (hemA) [1.2.1.70]	1	5	5	5	0	2	0	0	0	0	2	0	2	0	2	0	0	0	0	2	0	2	0	2	0	0	0	0	2	0	2	14.2	14.2	14.2	47.444	451	7.3927e-38	0	7.8	0	0	0	0	5.3	0	4.7	23719000	16667000	0
>MSMEG2403 ATP-dependent DNA helicase RecG (recG) [3.6.1.-]	1	4	4	4	0	0	0	0	0	0	4	0	0	0	0	0	0	0	0	4	0	0	0	0	0	0	0	0	4	0	0	8.9	8.9	8.9	82.914	752	1.4101e-102	0	0	0	0	0	0	8.9	0	0	14975000	14975000	0
>MSMEG5426 UDP-N-acetylglucosamine pyrophosphorylase (glmU) [2.7.7.23]	1	2	2	2	0	0	0	0	0	0	2	0	0	0	0	0	0	0	0	2	0	0	0	0	0	0	0	0	2	0	0	6.6	6.6	6.6	50.295	482	1.2207e-16	0	0	0	0	0	0	6.6	0	0	14854000	14854000	0
>MSMEG3215 ABC-type molybdenum transport system, ATPase component/photorepair protein PhrA	1	2	2	2	0	0	0	0	0	0	2	0	0	0	0	0	0	0	0	2	0	0	0	0	0	0	0	0	2	0	0	12.8	12.8	12.8	28.731	265	5.3997e-65	0	0	0	0	0	0	12.8	0	0	14159000	14159000	0
>MSMEG0858 cell division control protein Cdc48	1	4	4	4	1	2	0	0	0	0	1	0	0	1	2	0	0	0	0	1	0	0	1	2	0	0	0	0	1	0	0	7.9	7.9	7.9	78.12	745	9.4896e-53	1.5	4.8	0	0	0	0	1.6	0	0	20685000	14108000	0
>MSMEG0862 molybdopterin biosynthesis protein MoeA	1	2	2	2	0	1	0	0	0	0	1	1	1	0	1	0	0	0	0	1	1	1	0	1	0	0	0	0	1	1	1	6.6	6.6	6.6	42.826	412	6.1288e-47	0	2.9	0	0	0	0	2.9	3.6	3.6	16330000	14037000	0
>MSMEG6947 chromosomal replication initiator protein DnaA (dnaA)	1	4	4	4	0	2	2	1	0	0	1	0	0	0	2	2	1	0	0	1	0	0	0	2	2	1	0	0	1	0	0	12.1	12.1	12.1	56.663	504	9.0475e-09	0	6.3	5.2	2.8	0	0	2.2	0	0	22257000	13986000	0
>MSMEG4511 linear gramicidin synthetase subunit B [5.1.1.- 5.1.1.-]	1	2	2	2	0	1	0	0	0	0	2	0	0	0	1	0	0	0	0	2	0	0	0	1	0	0	0	0	2	0	0	1.8	1.8	1.8	197.43	1819	9.4195e-135	0	1	0	0	0	0	1.8	0	0	13878000	13878000	0
>MSMEG3634 IMP dehydrogenase family protein	1	5	5	5	0	1	0	0	0	0	3	1	1	0	1	0	0	0	0	3	1	1	0	1	0	0	0	0	3	1	1	18.8	18.8	18.8	49.593	478	6.1211e-63	0	3.6	0	0	0	0	13	5	2.3	29905000	13664000	0
>MSMEG5247 PhoH family protein	1	3	3	3	0	1	0	0	0	0	3	1	0	0	1	0	0	0	0	3	1	0	0	1	0	0	0	0	3	1	0	11.9	11.9	11.9	47.169	437	1.5295e-97	0	4.6	0	0	0	0	11.9	4.6	0	16018000	12873000	0
>MSMEG0933 conserved hypothetical protein	1	4	4	4	0	1	0	0	0	0	2	0	2	0	1	0	0	0	0	2	0	2	0	1	0	0	0	0	2	0	2	14.3	14.3	14.3	45.935	434	1.0265e-120	0	4.6	0	0	0	0	7.6	0	6.7	19886000	12829000	0
>MSMEG0502 glucosidase	1	2	2	2	0	0	0	0	0	0	2	0	0	0	0	0	0	0	0	2	0	0	0	0	0	0	0	0	2	0	0	5.5	5.5	5.5	49.735	458	5.4618e-05	0	0	0	0	0	0	5.5	0	0	12078000	12078000	0
>MSMEG0899 prolyl oligopeptidase family protein	1	3	3	3	0	2	0	0	0	0	1	0	0	0	2	0	0	0	0	1	0	0	0	2	0	0	0	0	1	0	0	6.2	6.2	6.2	78.662	706	2.3437e-13	0	4.5	0	0	0	0	1.7	0	0	23267000	11991000	0
>MSMEG0334 acetyl-/propionyl-coenzyme A carboxylase alpha chain [6.3.4.14]	1	3	3	3	0	1	0	0	0	0	2	0	0	0	1	0	0	0	0	2	0	0	0	1	0	0	0	0	2	0	0	10	10	10	71.552	672	1.3934e-53	0	2.2	0	0	0	0	7.7	0	0	20183000	11830000	0
>MSMEG4307 conserved hypothetical protein	1	2	2	2	0	1	0	0	0	0	1	0	0	0	1	0	0	0	0	1	0	0	0	1	0	0	0	0	1	0	0	8.1	8.1	8.1	40.037	383	5.0138e-06	0	4.2	0	0	0	0	3.9	0	0	15313000	11090000	0
>MSMEG0314 glucose-6-phosphate 1-dehydrogenase (zwf) [1.1.1.49]	1	4	3	3	0	2	0	0	0	0	3	0	0	0	1	0	0	0	0	3	0	0	0	1	0	0	0	0	3	0	0	11.5	10.1	10.1	54.621	495	1.7024e-34	0	5.1	0	0	0	0	10.1	0	0	14245000	11007000	0
>MSMEG6038 pigment production hydroxylase [1.-.-.-]	1	5	5	5	1	2	0	0	0	0	2	0	0	1	2	0	0	0	0	2	0	0	1	2	0	0	0	0	2	0	0	19.7	19.7	19.7	43.328	396	4.805e-22	3.3	8.6	0	0	0	0	7.8	0	0	18515000	10998000	0
>MSMEG3596 ATPase	1	3	3	3	0	2	0	0	0	0	2	1	0	0	2	0	0	0	0	2	1	0	0	2	0	0	0	0	2	1	0	3.7	3.7	3.7	111.77	1037	9.5342e-20	0	2.4	0	0	0	0	2.6	1.3	0	18221000	10995000	0
>MSMEG3019 conserved hypothetical protein	1	2	2	2	0	1	0	0	0	0	1	0	0	0	1	0	0	0	0	1	0	0	0	1	0	0	0	0	1	0	0	8.5	8.5	8.5	38.239	342	4.1792e-08	0	5.3	0	0	0	0	3.2	0	0	10983000	10983000	0
>MSMEG1387 putative acyl-CoA dehydrogenase	1	2	2	2	0	0	0	0	0	0	2	0	0	0	0	0	0	0	0	2	0	0	0	0	0	0	0	0	2	0	0	6	6	6	61.199	563	3.0119e-108	0	0	0	0	0	0	6	0	0	10832000	10832000	0
>MSMEG5835 fumarate reductase/succinate dehydrogenase flavoprotein	1	2	2	2	0	0	0	0	1	0	1	0	0	0	0	0	0	1	0	1	0	0	0	0	0	0	1	0	1	0	0	4.9	4.9	4.9	59.023	547	3.9931e-17	0	0	0	0	2	0	2.9	0	0	9953300	9953300	0
>MSMEG4180 ATP phosphoribosyltransferase (hisG) [2.4.2.17]	1	3	3	3	0	1	0	0	0	0	2	0	0	0	1	0	0	0	0	2	0	0	0	1	0	0	0	0	2	0	0	19	19	19	31.015	290	1.5552e-57	0	3.8	0	0	0	0	15.2	0	0	20810000	9762600	0
>MSMEG0766 phosphoribosylglycinamide formyltransferase 2 (purT) [2.1.2.-]	1	2	2	2	0	1	0	0	0	0	1	0	0	0	1	0	0	0	0	1	0	0	0	1	0	0	0	0	1	0	0	10.5	10.5	10.5	49.033	466	1.1332e-28	0	2.4	0	0	0	0	8.2	0	0	22429000	9682000	0
>MSMEG5662 DNA-binding response regulator PrrA (prrA)	1	2	2	2	0	1	0	0	0	0	1	0	0	0	1	0	0	0	0	1	0	0	0	1	0	0	0	0	1	0	0	9.6	9.6	9.6	24.662	229	0.0022679	0	2.6	0	0	0	0	7	0	0	14078000	9648100	0
>MSMEG3205 histidinol dehydrogenase (hisD) [1.1.1.23]	1	3	3	3	1	1	0	1	0	0	1	0	1	1	1	0	1	0	0	1	0	1	1	1	0	1	0	0	1	0	1	6.1	6.1	6.1	46.702	445	8.0415e-06	1.3	2.5	0	1.3	0	0	2.5	0	2.2	17855000	9467600	0
>MSMEG2595 gamma-glutamylisopropylamide synthetase	1	2	2	2	0	0	0	0	0	0	2	0	0	0	0	0	0	0	0	2	0	0	0	0	0	0	0	0	2	0	0	7.2	7.2	7.2	50.428	457	9.464e-58	0	0	0	0	0	0	7.2	0	0	8412200	8412200	0
>MSMEG3080 conserved hypothetical protein	1	2	2	2	0	0	0	1	0	0	1	0	0	0	0	0	1	0	0	1	0	0	0	0	0	1	0	0	1	0	0	5.6	5.6	5.6	37.431	354	0.0020971	0	0	0	3.1	0	0	2.5	0	0	8250800	8250800	0
>MSMEG6408 acyltransferase family protein	1	3	2	2	1	0	0	0	1	0	1	1	0	1	0	0	0	1	0	1	0	0	1	0	0	0	1	0	1	0	0	11.1	5.1	5.1	27.406	253	3.6048e-15	4.7	0	0	0	5.1	0	5.1	5.9	0	7819200	7819200	0
>MSMEG6098 chalcone/stilbene synthase family protein	1	2	2	2	0	2	1	0	0	0	1	0	0	0	2	1	0	0	0	1	0	0	0	2	1	0	0	0	1	0	0	11.4	11.4	11.4	32.815	315	5.6271e-11	0	11.4	6.3	0	0	0	5.1	0	0	7799700	7799700	0
>MSMEG3044 dihydroorotase [3.5.2.3]	1	6	6	6	0	1	0	0	0	0	3	0	3	0	1	0	0	0	0	3	0	3	0	1	0	0	0	0	3	0	3	17.8	17.8	17.8	46.572	444	1.6269e-34	0	1.8	0	0	0	0	10.1	0	7.9	12055000	7382400	0
>MSMEG1001 acetyltransferase, gnat family, putative	1	2	2	2	0	1	0	0	0	0	1	0	0	0	1	0	0	0	0	1	0	0	0	1	0	0	0	0	1	0	0	9.4	9.4	9.4	28.97	277	0.0001724	0	3.6	0	0	0	0	5.8	0	0	11401000	7287400	0
>MSMEG0270 aminoglycoside phosphotransferase	1	2	2	2	0	0	1	0	0	0	1	0	0	0	0	1	0	0	0	1	0	0	0	0	1	0	0	0	1	0	0	8.1	8.1	8.1	37.634	334	4.4619e-18	0	0	3.9	0	0	0	4.2	0	0	6970500	6970500	0
>MSMEG5222 GTP-binding protein YchF (ychF)	1	5	5	5	0	2	0	1	0	0	1	0	3	0	2	0	1	0	0	1	0	3	0	2	0	1	0	0	1	0	3	14.8	14.8	14.8	39.672	371	1.1282e-16	0	6.2	0	2.7	0	0	3.5	0	8.6	52322000	6922100	0
>MSMEG5706 DNA or RNA helicase of superfamily II	1	3	3	3	0	3	0	0	0	0	1	0	0	0	3	0	0	0	0	1	0	0	0	3	0	0	0	0	1	0	0	6.4	6.4	6.4	60.722	549	2.2806e-15	0	6.4	0	0	0	0	2.7	0	0	22417000	6606100	0
>MSMEG1244 conserved hypothetical protein	1	2	2	2	0	0	1	0	0	0	1	0	0	0	0	1	0	0	0	1	0	0	0	0	1	0	0	0	1	0	0	1.9	1.9	1.9	126.16	1152	0.00058679	0	0	0.7	0	0	0	1.2	0	0	6601900	6601900	0
>MSMEG3864 cobaltochelatase, CobN subunit (cobN) [6.6.1.2]	1	2	2	2	0	1	0	0	0	0	2	0	0	0	1	0	0	0	0	2	0	0	0	1	0	0	0	0	2	0	0	2.1	2.1	2.1	130.64	1211	1.9878e-14	0	1.3	0	0	0	0	2.1	0	0	15728000	6546800	0
>MSMEG3281 spermidine/putrescine ABC transporter ATP-binding subunit	1	2	2	2	0	0	0	0	0	0	1	0	1	0	0	0	0	0	0	1	0	1	0	0	0	0	0	0	1	0	1	5	5	5	48.343	443	7.508e-11	0	0	0	0	0	0	3.2	0	1.8	6517900	6517900	0
>MSMEG3748 thiamin pyrophosphokinase, catalytic domain protein	1	2	2	2	0	1	1	0	0	0	1	0	0	0	1	1	0	0	0	1	0	0	0	1	1	0	0	0	1	0	0	8.4	8.4	8.4	45.685	428	6.0887e-17	0	4.7	3.7	0	0	0	4.7	0	0	6059600	6059600	0
>MSMEG4084 putative acyl-CoA dehydrogenase	1	3	3	3	0	0	1	0	0	0	1	0	1	0	0	1	0	0	0	1	0	1	0	0	1	0	0	0	1	0	1	9.5	9.5	9.5	44.617	409	1.3057e-08	0	0	4.2	0	0	0	2.2	0	3.2	9011600	5861900	0
>MSMEG3200 L-aspartate oxidase (nadB) [1.4.3.16]	1	2	2	2	0	0	0	0	0	0	2	0	0	0	0	0	0	0	0	2	0	0	0	0	0	0	0	0	2	0	0	4.9	4.9	4.9	58.296	567	1.6376e-08	0	0	0	0	0	0	4.9	0	0	5857300	5857300	0
>MSMEG2383 glutamyl-tRNA synthetase (gltX) [6.1.1.17]	1	4	4	4	0	2	1	0	0	0	1	0	0	0	2	1	0	0	0	1	0	0	0	2	1	0	0	0	1	0	0	13.2	13.2	13.2	54.018	486	2.1168e-48	0	6.6	2.5	0	0	0	4.1	0	0	15900000	5830700	0
>MSMEG1837 secreted protein	1	3	3	3	0	0	0	0	0	0	1	0	2	0	0	0	0	0	0	1	0	2	0	0	0	0	0	0	1	0	2	8.1	8.1	8.1	52.566	479	2.0645e-07	0	0	0	0	0	0	2.9	0	5.2	8630900	5807300	0
>MSMEG6277 cobyric acid synthase	1	2	2	2	0	1	0	0	0	0	1	0	0	0	1	0	0	0	0	1	0	0	0	1	0	0	0	0	1	0	0	14.2	14.2	14.2	25.403	239	2.8461e-13	0	7.1	0	0	0	0	7.1	0	0	12152000	5704300	0
>MSMEG2740 LexA repressor (lexA) [3.4.21.88]	1	3	3	3	0	1	1	0	0	0	2	0	0	0	1	1	0	0	0	2	0	0	0	1	1	0	0	0	2	0	0	25.9	25.9	25.9	25.778	243	3.785e-92	0	9.5	7.8	0	0	0	16.5	0	0	12973000	5507800	0
>MSMEG0900 eptc-inducible aldehyde dehydrogenase [1.2.1.3]	1	12	1	1	4	11	9	4	7	3	11	7	8	0	1	1	0	0	0	1	1	0	0	1	1	0	0	0	1	1	0	31	3.2	3.2	55.126	507	6.1001e-165	9.9	27.4	22.7	9.9	16.8	7.7	27.4	16	19.1	5350600	5350600	0
>MSMEG6907 MmcI protein	1	2	2	2	0	1	0	0	0	0	1	1	0	0	1	0	0	0	0	1	1	0	0	1	0	0	0	0	1	1	0	9.1	9.1	9.1	29.299	265	5.1257e-14	0	3.8	0	0	0	0	5.3	5.3	0	17540000	5271700	0
>MSMEG6478 putative cytochrome P450 135B1 [1.14.-.-]	1	2	2	2	0	1	0	1	0	0	1	0	0	0	1	0	1	0	0	1	0	0	0	1	0	1	0	0	1	0	0	4.9	4.9	4.9	50.266	447	2.7723e-07	0	2.9	0	2.9	0	0	2	0	0	8688800	5088400	0
>MSMEG3749 DNA repair protein RecN	1	2	2	2	0	1	0	0	0	0	1	0	0	0	1	0	0	0	0	1	0	0	0	1	0	0	0	0	1	0	0	10.7	10.7	10.7	21.33	196	6.3753e-08	0	6.6	0	0	0	0	4.1	0	0	11532000	5068100	0
>MSMEG5328 conserved hypothetical protein	1	2	2	2	0	0	1	0	0	0	1	0	1	0	0	1	0	0	0	1	0	1	0	0	1	0	0	0	1	0	1	29.3	29.3	29.3	11.037	99	6.9004e-67	0	0	18.2	0	0	0	18.2	0	11.1	5286200	5007800	0
>MSMEG4958 diaminopimelate decarboxylase (lysA) [4.1.1.20]	1	9	9	9	0	1	0	1	0	0	1	1	8	0	1	0	1	0	0	1	1	8	0	1	0	1	0	0	1	1	8	18.1	18.1	18.1	52.876	497	1.568e-21	0	2	0	2	0	0	2	2.4	15.7	27193000	4804000	0
>MSMEG1327 exodeoxyribonuclease V, beta subunit (recB) [3.1.11.5]	1	2	2	2	0	1	0	0	0	0	1	0	0	0	1	0	0	0	0	1	0	0	0	1	0	0	0	0	1	0	0	2.5	2.5	2.5	118.54	1095	0.00012471	0	1	0	0	0	0	1.5	0	0	6937200	4620800	0
>MSMEG4629 FolC bifunctional protein (folC)	1	3	3	3	0	1	0	1	0	0	1	0	1	0	1	0	1	0	0	1	0	1	0	1	0	1	0	0	1	0	1	11.5	11.5	11.5	51.882	495	2.2682e-09	0	2.2	0	2	0	0	7.3	0	2	6128900	4580600	0
>MSMEG0866 DNA or RNA helicase of superfamily II	1	2	2	2	0	2	0	0	0	0	1	0	0	0	2	0	0	0	0	1	0	0	0	2	0	0	0	0	1	0	0	5.8	5.8	5.8	62.484	568	2.8175e-71	0	5.8	0	0	0	0	3.3	0	0	13145000	4509400	0
>MSMEG5065 Mg/Co/Ni transporter MgtE	1	2	2	2	0	1	0	0	0	0	1	0	0	0	1	0	0	0	0	1	0	0	0	1	0	0	0	0	1	0	0	6.8	6.8	6.8	46.624	428	0.00010047	0	4.2	0	0	0	0	2.6	0	0	4461100	4461100	0
>MSMEG2799 phospho-2-dehydro-3-deoxyheptonate aldolase [2.5.1.54]	1	2	2	2	0	0	0	1	0	0	1	0	0	0	0	0	1	0	0	1	0	0	0	0	0	1	0	0	1	0	0	5.7	5.7	5.7	37.351	350	0.0011208	0	0	0	2.9	0	0	2.9	0	0	4345800	4345800	0
>MSMEG2729 tRNA-I(6)A37 thiotransferase enzyme MiaB (miaB)	1	2	2	2	1	0	0	0	0	0	1	0	0	1	0	0	0	0	0	1	0	0	1	0	0	0	0	0	1	0	0	3.3	3.3	3.3	55.836	515	1.7847e-05	1.4	0	0	0	0	0	3.3	0	0	4588700	4188500	0
>MSMEG5184 alpha-methylacyl-CoA racemase, putative	1	3	3	3	0	2	0	0	0	0	1	0	0	0	2	0	0	0	0	1	0	0	0	2	0	0	0	0	1	0	0	10.5	10.5	10.5	39.047	363	4.7283e-26	0	5.8	0	0	0	0	4.7	0	0	5491100	3712300	0
>MSMEG6673 6-aminohexanoate-cyclic-dimer hydrolase [3.5.2.12]	1	2	2	2	0	1	0	0	0	0	1	0	0	0	1	0	0	0	0	1	0	0	0	1	0	0	0	0	1	0	0	5.5	5.5	5.5	51.734	489	1.5632e-11	0	2.2	0	0	0	0	3.3	0	0	3700900	3700900	0
>MSMEG1254 DEAD/DEAH box helicase	1	3	3	3	0	1	0	0	0	1	1	0	0	0	1	0	0	0	1	1	0	0	0	1	0	0	0	1	1	0	0	1.8	1.8	1.8	182.75	1667	5.524e-05	0	0.6	0	0	0	0.8	0.4	0	0	4400900	3510900	0
>MSMEG2618 uroporphyrin-III C-methyltransferase (cobA) [2.1.1.107]	1	2	2	2	0	0	0	0	0	0	1	0	1	0	0	0	0	0	0	1	0	1	0	0	0	0	0	0	1	0	1	7.2	7.2	7.2	42.097	402	0.00019009	0	0	0	0	0	0	5	0	2.2	3210000	3210000	0
>MSMEG0767 hypothetical protein	1	2	2	2	0	0	0	0	0	0	2	0	0	0	0	0	0	0	0	2	0	0	0	0	0	0	0	0	2	0	0	12.4	12.4	12.4	17.575	161	2.5795e-17	0	0	0	0	0	0	12.4	0	0	3172700	3172700	0
>MSMEG6238 putative two-component system sensor kinase	1	2	2	2	0	1	0	0	0	0	1	0	1	0	1	0	0	0	0	1	0	1	0	1	0	0	0	0	1	0	1	5.5	5.5	5.5	45.435	417	3.2188e-07	0	2.9	0	0	0	0	2.9	0	2.6	8664200	2557100	0
>MSMEG0003 DNA replication and repair protein RecF	1	2	2	2	0	1	0	0	2	0	0	0	0	0	1	0	0	2	0	0	0	0	0	1	0	0	2	0	0	0	0	6.2	6.2	6.2	41.919	384	1.013e-19	0	2.9	0	0	6.2	0	0	0	0	7187000	0	0
>MSMEG0034 FHA domain protein	1	2	2	2	0	1	1	0	0	0	0	0	0	0	1	1	0	0	0	0	0	0	0	1	1	0	0	0	0	0	0	18.1	18.1	18.1	17.125	155	4.011e-05	0	7.7	10.3	0	0	0	0	0	0	4367300	0	0
>MSMEG0059 ATPase, AAA family	1	2	2	2	0	1	1	0	1	0	0	1	0	0	1	1	0	1	0	0	1	0	0	1	1	0	1	0	0	1	0	4.9	4.9	4.9	62.147	574	8.8712e-18	0	2.8	2.1	0	2.8	0	0	2.8	0	8372900	0	0
>MSMEG0071 conserved hypothetical protein	2	3	3	3	0	3	0	0	0	0	0	0	0	0	3	0	0	0	0	0	0	0	0	3	0	0	0	0	0	0	0	6.4	6.4	6.4	76.361	738	1.5639e-10	0	6.4	0	0	0	0	0	0	0	9177200	0	0
>MSMEG0093 methyltransferase	1	2	2	2	0	0	0	0	1	0	1	1	0	0	0	0	0	1	0	1	1	0	0	0	0	0	1	0	1	1	0	8.1	8.1	8.1	35.147	320	2.3397e-05	0	0	0	0	4.4	0	3.8	3.8	0	0	0	0
>MSMEG0127 oxidoreductase, zinc-binding dehydrogenase family	1	2	2	2	0	0	0	1	0	0	1	0	0	0	0	0	1	0	0	1	0	0	0	0	0	1	0	0	1	0	0	3.9	3.9	3.9	37.357	363	0.0074842	0	0	0	2.2	0	0	1.7	0	0	11157000	0	0
>MSMEG0143 probable conserved mce associated membrane protein	1	3	3	3	1	1	1	0	0	0	0	0	1	1	1	1	0	0	0	0	0	1	1	1	1	0	0	0	0	0	1	19.9	19.9	19.9	32.036	296	3.3251e-11	5.4	10.8	5.4	0	0	0	0	0	3.7	2877500	0	0
>MSMEG0155 transcriptional regulator	1	2	2	2	0	0	1	0	0	0	1	0	0	0	0	1	0	0	0	1	0	0	0	0	1	0	0	0	1	0	0	15.4	15.4	15.4	16.93	156	7.1496e-06	0	0	7.7	0	0	0	7.7	0	0	0	0	0
>MSMEG0211 ABC transporter, ATP-binding protein	1	2	2	2	0	1	0	0	0	0	1	0	0	0	1	0	0	0	0	1	0	0	0	1	0	0	0	0	1	0	0	3.8	3.8	3.8	84.172	787	0.01057	0	1.8	0	0	0	0	2	0	0	0	0	0
>MSMEG0225 MmpL4 protein	1	2	2	2	0	1	0	0	0	0	0	0	1	0	1	0	0	0	0	0	0	1	0	1	0	0	0	0	0	0	1	4.4	4.4	4.4	105.53	965	0.011322	0	0.9	0	0	0	0	0	0	3.4	154850000	0	0
>MSMEG0252 tRNA (guanine-N(7)-)-methyltransferase (trmB) [2.1.1.33]	1	3	3	3	0	3	0	0	0	0	0	0	0	0	3	0	0	0	0	0	0	0	0	3	0	0	0	0	0	0	0	19.6	19.6	19.6	26.532	240	3.2347e-17	0	19.6	0	0	0	0	0	0	0	11335000	0	0
>MSMEG0403 integral membrane protein	1	2	2	2	0	0	0	2	0	0	0	0	0	0	0	0	2	0	0	0	0	0	0	0	0	2	0	0	0	0	0	11	11	11	29.535	272	4.664e-30	0	0	0	11	0	0	0	0	0	1150900	0	0
>MSMEG0441 conserved hypothetical protein, putative	1	2	2	2	0	0	0	0	0	0	1	1	0	0	0	0	0	0	0	1	1	0	0	0	0	0	0	0	1	1	0	7.4	7.4	7.4	26.511	242	0.0011439	0	0	0	0	0	0	2.9	4.5	0	0	0	0
>MSMEG0464 phosphomethylpyrimidine kinase [2.7.4.7]	1	3	3	3	1	3	0	0	0	0	0	1	0	1	3	0	0	0	0	0	1	0	1	3	0	0	0	0	0	1	0	14.6	14.6	14.6	27.975	268	2.2962e-20	6.3	14.6	0	0	0	0	0	5.6	0	29136000	0	0
>MSMEG0539 transcriptional regulator, Crp/Fnr family	1	2	2	2	1	1	0	0	0	0	0	0	0	1	1	0	0	0	0	0	0	0	1	1	0	0	0	0	0	0	0	17.4	17.4	17.4	24.858	224	2.84e-24	8	9.4	0	0	0	0	0	0	0	997180	0	0
>MSMEG0628 amidohydrolase family	1	2	2	2	0	1	1	0	0	0	0	0	0	0	1	1	0	0	0	0	0	0	0	1	1	0	0	0	0	0	0	8	8	8	32.697	288	0.002284	0	4.9	3.1	0	0	0	0	0	0	0	0	0
>MSMEG0636 conserved hypothetical protein	1	4	4	4	0	2	2	1	0	0	0	0	0	0	2	2	1	0	0	0	0	0	0	2	2	1	0	0	0	0	0	31.1	31.1	31.1	18.485	161	7.9194e-10	0	12.4	18.6	8.7	0	0	0	0	0	34469000	0	0
>MSMEG0710 co-chaperone GrpE (grpE)	1	2	2	2	1	0	0	1	0	0	0	0	0	1	0	0	1	0	0	0	0	0	1	0	0	1	0	0	0	0	0	19.9	19.9	19.9	23.005	216	4.7618e-07	6.5	0	0	13.4	0	0	0	0	0	5217100	0	0
>MSMEG0784 acetate kinase (ackA) [2.7.2.1]	1	2	2	2	0	2	0	0	0	0	0	0	0	0	2	0	0	0	0	0	0	0	0	2	0	0	0	0	0	0	0	6.4	6.4	6.4	40.115	376	4.0485e-05	0	6.4	0	0	0	0	0	0	0	4784200	0	0
>MSMEG1559 phosphoglucosamine mutase (glmM) [5.4.2.10]	1	5	5	5	0	2	0	0	0	0	0	0	4	0	2	0	0	0	0	0	0	4	0	2	0	0	0	0	0	0	4	12.1	12.1	12.1	46.554	453	5.4286e-29	0	6.6	0	0	0	0	0	0	7.7	16646000	0	0
>MSMEG1703 amidohydrolase	1	2	2	2	0	2	0	0	0	0	0	0	0	0	2	0	0	0	0	0	0	0	0	2	0	0	0	0	0	0	0	6.7	6.7	6.7	41.064	388	6.5927e-09	0	6.7	0	0	0	0	0	0	0	9192000	0	0
>MSMEG1823 conserved hypothetical protein	1	2	2	2	0	0	0	2	0	0	0	0	0	0	0	0	2	0	0	0	0	0	0	0	0	2	0	0	0	0	0	10.3	10.3	10.3	24.321	234	3.6766e-05	0	0	0	10.3	0	0	0	0	0	0	0	0
>MSMEG1834 phosphomannomutase/phosphoglucomutase [5.4.2.8 5.4.2.2]	1	3	3	3	0	2	1	0	0	0	0	0	2	0	2	1	0	0	0	0	0	2	0	2	1	0	0	0	0	0	2	8.7	8.7	8.7	49.504	472	1.1594e-76	0	6.8	4.9	0	0	0	0	0	3.8	16771000	0	0
>MSMEG1914 RNA polymerase sigma-70 factor, family	1	2	2	2	1	0	0	1	0	0	0	0	0	1	0	0	1	0	0	0	0	0	1	0	0	1	0	0	0	0	0	13.5	13.5	13.5	24.5	215	1.5411e-09	7	0	0	6.5	0	0	0	0	0	1346600	0	0
>MSMEG1927 cobyrinic Acid a,c-diamide synthase	1	2	2	2	1	1	0	0	0	0	0	0	0	1	1	0	0	0	0	0	0	0	1	1	0	0	0	0	0	0	0	9.8	9.8	9.8	28.345	265	8.1297e-25	5.3	4.5	0	0	0	0	0	0	0	7402400	0	0
>MSMEG1954 ABC1 family protein	1	3	3	3	1	2	1	0	0	0	1	0	0	1	2	1	0	0	0	1	0	0	1	2	1	0	0	0	1	0	0	7.2	7.2	7.2	48.353	444	3.0453e-35	1.8	5.4	4.1	0	0	0	1.4	0	0	3150600	0	0
>MSMEG2163 aldehyde dehydrogenase	1	2	2	2	0	1	0	0	0	0	0	1	0	0	1	0	0	0	0	0	1	0	0	1	0	0	0	0	0	1	0	6.5	6.5	6.5	50.326	480	2.5216e-54	0	2.7	0	0	0	0	0	3.8	0	3270600	0	0
>MSMEG2391 polyphosphate kinase (ppk) [2.7.4.1]	1	3	3	3	0	3	0	0	0	0	0	0	0	0	3	0	0	0	0	0	0	0	0	3	0	0	0	0	0	0	0	5.2	5.2	5.2	82.056	736	4.0007e-54	0	5.2	0	0	0	0	0	0	0	27931000	0	0
>MSMEG2578 1-deoxy-D-xylulose 5-phosphate reductoisomerase (dxr) [1.1.1.267]	1	2	2	2	0	1	1	0	0	0	0	1	0	0	1	1	0	0	0	0	1	0	0	1	1	0	0	0	0	1	0	6.3	6.3	6.3	41.064	398	1.6253e-08	0	2.3	2.3	0	0	0	0	4	0	9314100	0	0
>MSMEG2593 gnat-family acetyltransferase	1	2	2	2	0	2	0	0	0	0	1	0	0	0	2	0	0	0	0	1	0	0	0	2	0	0	0	0	1	0	0	3.6	3.6	3.6	65.926	609	2.2677e-07	0	3.6	0	0	0	0	2.1	0	0	3970100	0	0
>MSMEG2613 malate:quinone-oxidoreductase (mqo) [1.1.99.16]	1	4	4	4	0	1	2	0	0	0	0	2	1	0	1	2	0	0	0	0	2	1	0	1	2	0	0	0	0	2	1	14.1	14.1	14.1	54.913	510	2.8351e-64	0	3.7	7.6	0	0	0	0	8.4	1.8	273420	0	0
>MSMEG2647 metallophosphoesterase	1	2	2	2	0	0	0	1	0	0	1	0	0	0	0	0	1	0	0	1	0	0	0	0	0	1	0	0	1	0	0	5.3	5.3	5.3	37.44	321	0.0063459	0	0	0	3.1	0	0	2.2	0	0	1943600	0	0
>MSMEG2746 conserved hypothetical alanine and leucine rich protein	1	2	2	2	0	2	0	0	0	0	0	0	0	0	2	0	0	0	0	0	0	0	0	2	0	0	0	0	0	0	0	5.2	5.2	5.2	38.286	348	0.00014393	0	5.2	0	0	0	0	0	0	0	18996000	0	0
>MSMEG2784 methionine-R-sulfoxide reductase (msrB) [1.8.4.-]	1	2	2	2	0	2	0	0	0	0	0	0	0	0	2	0	0	0	0	0	0	0	0	2	0	0	0	0	0	0	0	13.9	13.9	13.9	15.458	137	0.0037863	0	13.9	0	0	0	0	0	0	0	10840000	0	0
>MSMEG2965 GTP pyrophosphokinase (relA) [2.7.6.5]	1	2	2	2	1	1	1	1	0	0	0	0	0	1	1	1	1	0	0	0	0	0	1	1	1	1	0	0	0	0	0	3.9	3.9	3.9	87.93	797	4.2638e-38	2.3	1.6	2.3	1.6	0	0	0	0	0	3799500	0	0
>MSMEG3004 conserved hypothetical protein TIGR00026	1	2	2	2	0	1	0	0	1	0	0	0	0	0	1	0	0	1	0	0	0	0	0	1	0	0	1	0	0	0	0	19.2	19.2	19.2	16.489	151	6.3325e-05	0	11.3	0	0	7.9	0	0	0	0	0	0	0
>MSMEG3034 metallopeptidase, M24 family	1	3	3	3	0	1	0	0	0	0	0	1	2	0	1	0	0	0	0	0	1	2	0	1	0	0	0	0	0	1	2	10.1	10.1	10.1	39.791	378	2.95e-24	0	4.2	0	0	0	0	0	4.2	5.8	8477400	0	0
>MSMEG3065 ribosomal RNA small subunit methyltransferase B (sun) [2.1.1.-]	1	3	3	3	0	1	0	0	0	0	0	1	2	0	1	0	0	0	0	0	1	2	0	1	0	0	0	0	0	1	2	6	6	6	49.579	464	3.0131e-12	0	2.2	0	0	0	0	0	2.2	3.9	1454700	0	0
>MSMEG3071 riboflavin synthase, alpha subunit (ribE) [2.5.1.9]	1	2	2	2	1	1	0	0	0	0	0	0	0	1	1	0	0	0	0	0	0	0	1	1	0	0	0	0	0	0	0	10.1	10.1	10.1	20.809	199	0.0029241	5.5	4.5	0	0	0	0	0	0	0	11939000	0	0
>MSMEG3175 ribosomal large subunit pseudouridine synthase D [5.4.99.-]	1	2	2	2	0	2	0	0	0	0	0	0	0	0	2	0	0	0	0	0	0	0	0	2	0	0	0	0	0	0	0	9.1	9.1	9.1	33.418	309	0.0016056	0	9.1	0	0	0	0	0	0	0	0	0	0
>MSMEG3178 DNA polymerase III alpha subunit [2.7.7.7]	1	2	2	2	0	1	0	0	0	0	1	0	0	0	1	0	0	0	0	1	0	0	0	1	0	0	0	0	1	0	0	2.7	2.7	2.7	129.21	1184	0.010808	0	0.8	0	0	0	0	1.9	0	0	9808700	0	0
>MSMEG3221 tryptophan synthase, alpha subunit (trpA) [4.2.1.20]	1	2	2	2	1	0	1	1	0	0	0	0	0	1	0	1	1	0	0	0	0	0	1	0	1	1	0	0	0	0	0	9.2	9.2	9.2	27.073	262	3.2109e-13	4.6	0	4.6	4.6	0	0	0	0	0	9400900	0	0
>MSMEG3225 ferredoxin-dependent glutamate synthase 1 [1.4.7.1]	1	2	2	2	0	0	0	1	0	0	0	1	0	0	0	0	1	0	0	0	1	0	0	0	0	1	0	0	0	1	0	1.4	1.4	1.4	164.33	1518	0.0086237	0	0	0	0.8	0	0	0	0.7	0	0	0	0
>MSMEG3226 glutamate synthases, NADH/nadph, small subunit	1	2	1	1	0	1	1	0	0	0	0	1	0	0	0	0	0	0	0	0	1	0	0	0	0	0	0	0	0	1	0	6.6	4	4	53.852	500	1.9603e-26	0	2.6	2.6	0	0	0	0	4	0	0	0	0
>MSMEG3253 conserved hypothetical protein	1	3	3	3	0	2	0	0	0	0	1	0	0	0	2	0	0	0	0	1	0	0	0	2	0	0	0	0	1	0	0	11.1	11.1	11.1	37.202	342	9.502e-05	0	6.1	0	0	0	0	5	0	0	7296700	0	0
>MSMEG3457 DoxD family protein/pyridine nucleotide-disulfide oxidoreductase	1	2	2	2	0	0	0	0	0	0	0	0	2	0	0	0	0	0	0	0	0	2	0	0	0	0	0	0	0	0	2	3.9	3.9	3.9	50.652	459	0.00062166	0	0	0	0	0	0	0	0	3.9	3455700	0	0
>MSMEG3465 acyl-CoA synthase	1	2	2	2	0	1	0	0	0	0	0	1	0	0	1	0	0	0	0	0	1	0	0	1	0	0	0	0	0	1	0	4.4	4.4	4.4	65.801	619	0.0051694	0	1.8	0	0	0	0	0	2.6	0	6717600	0	0
>MSMEG3512 competence damage-inducible protein A	1	5	5	5	0	1	0	0	0	0	0	0	5	0	1	0	0	0	0	0	0	5	0	1	0	0	0	0	0	0	5	12.2	12.2	12.2	45.802	433	5.5893e-20	0	2.5	0	0	0	0	0	0	12.2	7143300	0	0
>MSMEG3599 sugar-binding transcriptional regulator, LacI family ;>MSMEG3598 periplasmic sugar-binding proteins	2	2	2	2	0	0	0	1	0	0	0	1	0	0	0	0	1	0	0	0	1	0	0	0	0	1	0	0	0	1	0	9.5	9.5	9.5	36.35	349	2.5894e-09	0	0	0	5.4	0	0	0	4	0	1469800	0	0
>MSMEG3628 ComA operon protein 2	1	2	2	2	0	2	0	0	0	0	1	0	0	0	2	0	0	0	0	1	0	0	0	2	0	0	0	0	1	0	0	24.4	24.4	24.4	14.361	135	1.3465e-147	0	24.4	0	0	0	0	14.1	0	0	3010800	0	0
>MSMEG3657 succinate dehydrogenase	1	2	2	2	0	1	0	0	0	0	0	0	1	0	1	0	0	0	0	0	0	1	0	1	0	0	0	0	0	0	1	4.6	4.6	4.6	52.991	499	0.00010223	0	3.4	0	0	0	0	0	0	1.2	2805800	0	0
>MSMEG3663 oxidoreductase	1	8	8	8	0	1	0	0	0	0	0	0	7	0	1	0	0	0	0	0	0	7	0	1	0	0	0	0	0	0	7	19	19	19	52.775	479	4.5392e-26	0	2.7	0	0	0	0	0	0	16.3	15521000	0	0
>MSMEG3810 hydrolase	1	2	2	2	1	1	0	0	0	0	0	0	0	1	1	0	0	0	0	0	0	0	1	1	0	0	0	0	0	0	0	12.4	12.4	12.4	27.467	259	0.00012645	3.1	9.3	0	0	0	0	0	0	0	3928700	0	0
>MSMEG3883 5-3 exonuclease	1	2	2	2	0	2	0	0	0	0	0	0	0	0	2	0	0	0	0	0	0	0	0	2	0	0	0	0	0	0	0	8.5	8.5	8.5	33.922	319	0.001521	0	8.5	0	0	0	0	0	0	0	6659000	0	0
>MSMEG3952 conserved hypothetical protein	1	3	3	3	0	2	0	0	1	0	0	0	0	0	2	0	0	1	0	0	0	0	0	2	0	0	1	0	0	0	0	13.8	13.8	13.8	35.227	318	1.7437e-16	0	8.8	0	0	5	0	0	0	0	15442000	0	0
>MSMEG4188 short chain dehydrogenase	1	2	2	2	0	0	1	0	0	0	0	1	0	0	0	1	0	0	0	0	1	0	0	0	1	0	0	0	0	1	0	5.4	5.4	5.4	31.128	295	0.002047	0	0	2.7	0	0	0	0	2.7	0	0	0	0
>MSMEG4286 lipoic acid synthetase (lipA) [2.8.1.-]	1	2	2	2	0	1	0	0	0	0	1	0	0	0	1	0	0	0	0	1	0	0	0	1	0	0	0	0	1	0	0	8	8	8	35.412	314	0.0001972	0	2.9	0	0	0	0	5.1	0	0	7418600	0	0
>MSMEG4474 acyl-CoA oxidase	1	2	2	2	0	0	0	0	0	0	1	1	0	0	0	0	0	0	0	1	1	0	0	0	0	0	0	0	1	1	0	2.8	2.8	2.8	71.384	649	0.00023073	0	0	0	0	0	0	1.2	1.5	0	0	0	0
>MSMEG4755 peptidase M20	1	2	2	2	0	1	0	0	0	0	1	0	0	0	1	0	0	0	0	1	0	0	0	1	0	0	0	0	1	0	0	4.8	4.8	4.8	46.005	442	5.3952e-05	0	2.3	0	0	0	0	2.5	0	0	0	0	0
>MSMEG4917 tetratricopeptide repeat domain protein	1	3	3	3	2	0	0	3	2	0	0	0	0	2	0	0	3	2	0	0	0	0	2	0	0	3	2	0	0	0	0	13.9	13.9	13.9	31.122	296	2.5817e-15	11.8	0	0	13.9	7.4	0	0	0	0	3694100	0	0
>MSMEG4950 peptide chain release factor 1 (prfA)	1	4	4	4	0	1	0	0	0	0	0	0	4	0	1	0	0	0	0	0	0	4	0	1	0	0	0	0	0	0	4	14.2	14.2	14.2	39.103	359	2.7221e-35	0	2.2	0	0	0	0	0	0	14.2	13124000	0	0
>MSMEG5002 conserved hypothetical protein	1	2	2	2	0	1	1	0	0	0	0	0	0	0	1	1	0	0	0	0	0	0	0	1	1	0	0	0	0	0	0	3.8	3.8	3.8	94.508	877	1.3172e-10	0	2.3	1.5	0	0	0	0	0	0	0	0	0
>MSMEG5285 phospholipase, patatin family	1	2	2	2	0	0	0	1	0	0	2	0	0	0	0	0	1	0	0	2	0	0	0	0	0	1	0	0	2	0	0	9	9	9	30.07	290	6.3256e-08	0	0	0	5.5	0	0	9	0	0	1183300	0	0
>MSMEG5416 LpqU protein	1	2	2	2	0	0	0	0	2	0	0	0	0	0	0	0	0	2	0	0	0	0	0	0	0	0	2	0	0	0	0	12.5	12.5	12.5	24.733	232	2.5607e-25	0	0	0	0	12.5	0	0	0	0	0	0	0
>MSMEG5485 molybdopterin biosynthesis protein	1	2	2	2	0	2	0	0	0	0	0	0	0	0	2	0	0	0	0	0	0	0	0	2	0	0	0	0	0	0	0	15.8	15.8	15.8	19.764	196	6.1138e-06	0	15.8	0	0	0	0	0	0	0	19102000	0	0
>MSMEG5676 citrate synthase	1	2	1	1	0	2	0	0	0	0	1	0	0	0	1	0	0	0	0	0	0	0	0	1	0	0	0	0	0	0	0	10.1	8.2	8.2	40.333	377	3.0561e-06	0	10.1	0	0	0	0	1.9	0	0	8364900	0	0
>MSMEG5872 DNA-binding response regulator PhoP (phoP) ;>MSMEG5488 DNA-binding response regulator	2	2	2	2	0	0	0	1	1	0	0	0	0	0	0	0	1	1	0	0	0	0	0	0	0	1	1	0	0	0	0	9.6	9.6	9.6	26.632	239	0.0010957	0	0	0	2.9	6.7	0	0	0	0	0	0	0
>MSMEG5925 rieske [2Fe-2S] domain protein	1	6	6	6	1	1	0	0	0	0	0	0	5	1	1	0	0	0	0	0	0	5	1	1	0	0	0	0	0	0	5	17.2	17.2	17.2	43.667	383	2.3421e-14	2.9	4.4	0	0	0	0	0	0	12.8	6239900	0	0
>MSMEG5935 ATP-dependent DNA helicase	1	4	4	4	0	2	0	2	0	0	1	0	0	0	2	0	2	0	0	1	0	0	0	2	0	2	0	0	1	0	0	7.8	7.8	7.8	74.78	691	6.8486e-14	0	3.6	0	3.6	0	0	2.3	0	0	12389000	0	0
>MSMEG5943 putative peroxisomal multifunctional enzyme type 2 [4.2.1.107 1.1.1.35]	1	2	2	2	0	1	0	1	0	0	0	1	0	0	1	0	1	0	0	0	1	0	0	1	0	1	0	0	0	1	0	8	8	8	30.55	286	5.2292e-19	0	3.5	0	4.5	0	0	0	4.5	0	20498000	0	0
>MSMEG6142 nucleoside-diphosphate-sugar epimerase	1	3	3	3	1	1	0	1	0	0	0	0	0	1	1	0	1	0	0	0	0	0	1	1	0	1	0	0	0	0	0	8.2	8.2	8.2	35.274	331	0.00010828	3.6	1.8	0	2.7	0	0	0	0	0	70760000	0	0
>MSMEG6219 ATPase family associated with various cellular activities (AAA)	1	2	1	1	1	1	0	1	0	0	0	0	0	1	0	0	1	0	0	0	0	0	1	0	0	1	0	0	0	0	0	9.6	5.6	5.6	34.777	323	8.7918e-10	5.6	4	0	5.6	0	0	0	0	0	0	0	0
>MSMEG6585 acyl-CoA dehydrogenase	1	2	2	2	0	1	1	0	0	0	0	0	0	0	1	1	0	0	0	0	0	0	0	1	1	0	0	0	0	0	0	4.6	4.6	4.6	45.403	433	1.7921e-05	0	2.3	2.3	0	0	0	0	0	0	6321200	0	0
>MSMEG6685 4-aminobutyrate transaminase (gabT) [2.6.1.19]	1	3	3	3	0	1	0	0	0	0	0	0	2	0	1	0	0	0	0	0	0	2	0	1	0	0	0	0	0	0	2	8.7	8.7	8.7	47.019	450	3.1649e-32	0	3.1	0	0	0	0	0	0	5.6	1764900	0	0
>MSMEG6788 dihydroxyacetone kinase	1	3	3	3	0	2	0	0	0	0	1	0	0	0	2	0	0	0	0	1	0	0	0	2	0	0	0	0	1	0	0	10	10	10	59.357	571	1.8761e-25	0	6.7	0	0	0	0	3.3	0	0	4124200	0	0
>MSMEG6926 tRNA adenylyltransferase [2.7.7.25]	1	3	3	3	0	1	1	0	0	0	0	1	1	0	1	1	0	0	0	0	1	1	0	1	1	0	0	0	0	1	1	6.3	6.3	6.3	57.995	527	3.2859e-18	0	3	3	0	0	0	0	1.9	1.3	4851700	0	0
[truncated: 7 more columns]
